# Supplementary material for: Developing Quick Screening Method to Identify Rice Cultivars with Unique Aromatic Features
Source: ACS Omega. 2026 Jun 1;11(23):34502–13. doi: 10.1021/acsomega.6c02582 (PMC13280887; doi:10.1021/acsomega.6c02582)
Supplement: Supplementary file 2 [file ao6c02582_si_002.xlsx]

## Sheet: Table Captions
	Developing Quick Screening Method to Identify Rice Cultivars with Unique Aromatic Features
	Heena Rania, Rahul Sena, Christian De Guzmanb, Scott Lafontainea*
	a Department of Food Science, University of Arkansas, 2650 N Young Ave, Fayetteville, AR, USA, 72704
	bDivision of Agriculture, Rice Research and Extension Center, University of Arkansas, Stuttgart, AR, USA, 72160
	*Email: scottla@uark.edu
Table S1	Summary of previously published studies on rice aroma characterization, including sample type, analytical methodology, and targeted or untargeted volatile profiling approaches.
Table S2	Detailed information for analytical standards and internal standards used for targeted HS-SPME GC-MS/MS quantification, including compound name, CAS number, purity, retention index, MRM transitions, calibration equations, coefficients of determination (R²), limits of detection (LOD), and limits of quantification (LOQ)
Table S3	Sensory attribute definitions and reference preparations used for descriptive aroma evaluation of rice samples
Table S4	Sensory and volatile composition dataset for all evaluated rice genotypes. The table reports cultivar code, subspecies information,physicochemical properties (apparent amylose content, thermal properties from DSC, kernel dimensions, and color parameters), cluster assignment (based on Fig. 3), along with sensory outcomes including unadjusted and adjusted aroma intensity metrics and intensities for…
Table S5	Correlation coefficients between key volatile compounds and sensory aroma attributes, with significant correaltions (p < 0.05) highlighted in yellow.
Table S6	Results of Cochran’s Q test evaluating differences in the frequency of citation of sensory attributes across rice genotypes on each evaluation day.

## Sheet: Table S1
Paper No	Title	Methodology used/optimized	Cooked/Uncooked	Rice form (Paddy/Milled (Brown/Polishd)	Sample amount	Fiber	Technique	Sensory	No of genotypes	No of compounds identified	Results	Link
1	Analysis of volatile compounds by GCMS reveals their rice cultivars	Pre-equilibration/incubation: 80 °C for 30 min SPME extraction: 80 °C for 60 min	Uncooked	Milled (polished rice)	4g	Carboxen/Polydimethylsiloxane	Untargeted HS-SPME	No	29	22	8 of the 22 volatiles were proposed as aroma biomarkers	https://doi.org/10.1038/s41598-023-34797-2
2	Comparative study of volatile organic compound profiles in aromatic and non-aromatic rice cultivars using HS-GC–IMS and their correlation with non-aromatic rice cultivars using HS-GC–IMS and their correlation with sensory evaluation	Pre-incubation: 80 °C for 15 min Extraction: direct headspace injection (500 µL) into HS-GC–IMS after incubation.	Uncooked (for GC–MS); Cooked (for sensory description only)	Milled (polished rice)	5g	NA	Untargeted HS-SPME	Yes	65 (59 aromatic + 6 non-aromatic)	77	Aldehydes, alcohols, and ketones dominated aromatic rice; 35 VOCs identified as discriminant markers; strong positive correlations between sensory scores and 1-pentanol, 2-AP, and 1-hexanol	https://doi.org/10.1016/j.lwt.2024.116321
3	Volatile profiles of aromatic and non-aromatic rice cultivars using SPME/GC–MS	Pre-incubation: 80 °C for 5 min SPME extraction: 18 min at 80 °C	Uncooked	Milled (polished rice)	20 mg	divinylbenzene/ carboxen/polydimethylsiloxane stableflex fibre	Untargeted HS-SPME-GC-MS	No	9 (7 aromatic + 2 non-aromatic)	93	Aromatic and non-aromatic cultivars differed in volatile composition beyond 2-AP; 64 volatiles newly reported in rice; no single volatile pattern defined aromatic sub-types	https://doi.org/10.1016/j.foodchem.2010.06.061
4	Identification of volatiles and odor-active compounds of aromatic rice by OSME analysis and SPME/GC-MS	Pre-incubation: 80 °C for 60 min SPME extraction: 10 min at 80 °C.	Uncooked (for GC–MS / GC–O); Cooked (for sensory description only)	Milled (polished rice)	5g	divinylbenzene/ carboxen/polydimethylsiloxane stableflex fibre	Untargeted HS-SPME-GC-MS + GC-O (OSME)	Yes	1	65 identified (80 perceived/detected)	2-AP showed highest odor impact despite low abundance; aldehydes and alkanes dominated GC-MS area, but not sensory relevance	https://doi.org/10.1016/j.foodres.2021.110206
5	Aroma profile of rice varieties by a novel SPME method able to maximize 2-acetyl-1-pyrroline and minimize hexanal extraction 2-acetyl-1-pyrroline and minimize hexanal extraction	Pre-incubation: 80 °C for 60 min SPME extraction: 10 min at 80 °C.	Uncooked	Milled (brown and polished rice)	2.5g	divinylbenzene/ carboxen/polydimethylsiloxane stableflex fibre	Untargeted HS-SPME-GC-MS	No	12	152	12 compounds common to all varieties were identified, being hexanal; dodecane; 2-pentylfuran; octanal; 3-methyltridecane; nonanal;tetradecane; 2-octenal; 1-octen-3-ol; benzaldehyde; octanoic acid and 6,10,14-trimethyl-2-pentadecanone that can be indicated as characteristic volatile compounds from rice.	https://doi.org/10.1016/j.foodres.2019.05.025
6	Key-Marker Volatile Compounds in Aromatic Rice (Oryza sativa) Grains: An HS-SPME Extraction Method Combined with GC×GC-TOFMS	Pre-incubation: 80.73 °C for 5 min SPME extraction: 80.73 °C for 50 min	Uncooked	Milled (polished rice)	0.5–2.5 g (optimum 0.5 g)	divinylbenzene/ carboxen/polydimethylsiloxane stableflex fibre	Untargeted HS-SPME-GC×GC-TOFMS	No	6	119	Eight key-marker volatile compounds (i.e., pentanal, hexanal, 2-pentyl-furan, 2,4-nonadienal, pyridine, 1-octen-3-ol and (E)-2-octenal) as responsible for the differences between aromatic and non-aromatic rice varieties .	https://doi.org/10.3390/molecules24224180
7	Absolute contents of aroma-affecting volatiles in cooked rice determined by one-step rice cooking and volatile extraction coupled with standard-addition calibration using HS-SPME/GC–MS	Pre-incubation: 90 °C for 2 min HS-SPME adsorption: 10 min at 90 °C	Cooked	Milled (brown rice)	1g	divinylbenzene/ carboxen/polydimethylsiloxane stableflex fibre	Targeted HS-SPME-GC-MS	No (instrumental Toyo taste-score only)	41	29	Absolute quantification of 29 aroma-affecting volatiles; aldehydes and alcohols dominant; 2-AP detected in 15 varieties and discriminated palatability groups by PLS-DA	https://doi.org/10.1016/j.foodchem.2023.138271
8	Quantification of 2-Acetyl-1-pyrroline and Other Rice Aroma Volatiles Among Indian Scented Rice Cultivars by HS-SPME/GC-FID	Pre-incubation: 80 °C for 30 min; HS-SPME adsorption: 20 min from rice with added water (300 µL)	Uncooked	Milled (polished rice)	1g	divinylbenzene/ carboxen/polydimethylsiloxane stableflex fibre	Targeted HS-SPME-GC-FID	No	35	8	Significant variation in 2-AP and lipid-derived volatiles among Indian scented rice types; Indrayani Brand 2 showed highest 2-AP	https://doi.org/10.1007/s12161-010-9171-3
9	Analysis of key differential aroma compounds in thirty Japonica rice cultivars from Northeast China by integrating GC–O–MS, OAV, and chemometrics	Pre-incubation: 80 °C for 15 min HS-SPME adsorption: 40 min at 80 °C	Cooked	Milled (polished rice)	3g	divinylbenzene/ carboxen/polydimethylsiloxane stableflex fibre	Trageted HS-SPME-GC-MS + GC-O	Yes	30	116	Aldehydes, alcohols, and ketones dominated cooked-rice aroma; 14 key aroma compounds identified; 7 differential markers discriminated geographical origin by OPLS-DA	https://doi.org/10.1016/j.jfca.2025.107201
10	Analysis of rice characteristic volatiles and their influence on rice aroma	Pre-incubation: NA HS-SPME adsorption: 30 min at 80 °C	Cooked	Milled (polished rice)	5g	divinylbenzene/ carboxen/polydimethylsiloxane stableflex fibre	Untargeted HS-SPME-GC-MS + GC-O	Yes	31	85	Nine characteristic volatiles identified; 2-AP enhanced aroma, while hexanal and trans,trans-2,4-decadienal negatively affected rice aroma	https://doi.org/10.1016/j.crfs.2024.100794
11	Comparative Study of Key Aroma Components in Rice of Different Aroma Types Using Flavor Metabolomics	HS-SPME Pre-incubation: 60 °C for 15 min HS-SPME adsorption: 30 min at 60 °C GC-IMS Pre-incubation 60 °C for 20 min	Uncooked	Milled (polished rice)	GC-MS: 2.0 g GC-IMS: 5.0 g	divinylbenzene/ carboxen/polydimethylsiloxane stableflex fibre	Untargeted HS-SPME-GC-MS + GC-IMS	Yes	11	74	Rice classified into three aroma types (sweet, cereal, complex); 8 differential key aroma compounds identified driving aroma-type separation	https://doi.org/10.3390/foods15020200
12	Systematical construction of rice flavor types based on HS-SPME-GC–MS and sensory evaluation	Pre-incubation: 80 °C for 15 min HS-SPME adsorption: 60 min at 80 °C	Cooked	Milled (polished rice)	100 g	NA	Untargeted HS-SPME-GC-MS	Yes	37	36	Four rice flavor types established (grass-starch, popcorn-floral, sweet-complex, mild); hexanal and nonanal abundant but not flavor-determinant	https://doi.org/10.1016/j.foodchem.2023.135604

## Sheet: Table S2
												Detection limit	Quantification Limit	Optimized MRM transitions			Standard concentration in ppm (mg/kg)
S. No	Name	Common Name	Supplier /type	Percent Purity	ISTD G	CAS	ISTD Structure	Retention time	RI	Calibration equation	R^2	LOD (mg/kg)	LOQ (mg/kg)	Target ion	Reference ion 1	Reference ion 2	CC1	CC2	CC3	CC4	CC5	CC6	CC7	CC8	CC9	CC10
1	Hexanal-d12	Hexanal-d12	CDN Isotopes		1	1219803-74-3	#VALUE!	7.203	795					80.00>62.10	64.00>62.10	80.00>60.00
2	2-acetyl-pyrroline-13C5	2-acetyl-pyrroline-13C5	Aroma lab Germany		7	1449323-18-5	#VALUE!	12.131	921					116.00>87.00	87.00>57.00	116.00>73.00
3	beta-Myrcene-d6	β-Myrcene-d6	Aroma lab Germany		5	75351-99-4	#VALUE!	14.593	985					75.00>44.00	75.00>45.00	142.00>124.00
4	Ethyl Hexanoate d-11	Ethyl hexanoate-d11	CDN Isotopes		3	2159-19-5	#VALUE!	14.827	992					91.00>72.10	110.00>82.20
5	Phenylacetaldehyde-d5	Phenylacetaldehyde-d5	Aroma lab Germany		2	#N/A	#VALUE!	16.481	1041					96.00>68.10	97.00>95.10	95.00>68.10
6	Octanol-d17	Octanol-d17	CDN Isotopes		4	153336-13-1	#VALUE!	17.129	1063					80.00>62.10	62.00>58.10	64.00>62.10
7	Linalool-d5	Linalool-d5	Aroma lab Germany		6	159592-39-9	#VALUE!	18.253	1097					98.00>79.10	98.00>95.10	85.00>83.10
8	Propanal, 2-methyl-	Isobutyraldehyde	Target	0.998	1	78-84-2		2.223	583	Y=0.1546675x+0.1031778	0.988866	0.000359566	0.0010896	72.00>57.10	72.00>54.10	72.00>55.90	0.000941613	0.00941613	0.0188323	0.0470807	0.0941613	0.141242	0.235403	0.470806	0.70621	0.941613
9	2,3-Butanedione	Diacetyl	Target	0.997	1	431-03-8		2.597	598	Y=0x+0	0	0	0	86.00>76.00	86.00>83.00	86.00>57.00	0.00120836	0.0120836	0.0241673	0.0604182	0.120836	0.181255	0.302091	0.604182	0.906273	1.20836
10	Acetic acid ethyl ester	Ethyl acetate	Target	0.98	3	141-78-6		2.64	601	Y=0.2701714x+1.023863	0.974251	0.00342625	0.0103826	70.00>55.10	45.00>43.00	43.00>41.00	0.00090258	0.0090258	0.0180516	0.045129	0.090258	0.135387	0.225645	0.45129	0.676935	0.90258
11	Methyl propionate	Methyl propionate	Target	0.99	3	554-12-1		2.863	626	Y=0.01658905x-0.0006225581	0.997858	4.58127e-05	0.000138827	88.00>57.00	88.00>59.00	88.00>55.00	0.00105287	0.0105287	0.0210573	0.0526433	0.105287	0.15793	0.263216	0.526432	0.789649	1.05287
12	Isobutylalcohol	Isobutylalcohol	Target	0.98	4	78-83-1		2.898	626	Y=0.02982415x+0.005564318	0.989913	0.00109915	0.00333076	74.00>43.00	74.00>56.00		0.00098637	0.0098637	0.0197274	0.0493185	0.098637	0.147956	0.246593	0.493185	0.739777	0.98637
13	1-Butanol	Butanol	Target	0.98	4	71-36-3		3.374	660	Y=0x+0	0	0	0	56.00>52.90	56.00>54.00	56.00>51.00	0.00098784	0.0098784	0.0197568	0.049392	0.098784	0.148176	0.24696	0.49392	0.74088	0.98784
14	1,4-Pentadien-3-ol	1,4-Pentadien-3-ol	Target	0.99	4	922-65-6		3.659	675	Y=0.02779228x+0.09547763	0.994699	0.000955546	0.00289559	83.00>55.10	55.00>53.00	83.00>53.00	0.00104247	0.0104247	0.0208494	0.0521235	0.104247	0.15637	0.260618	0.521235	0.781852	1.04247
15	1-Penten-3-ol	1-Penten-3-ol	Target	0.991	4	616-25-1		3.751	682	Y=0.000294011x+0.001664315	0.9128	0.000251419	0.000761876	57.00>55.00	57.00>53.00	57.00>51.00	0.00102866	0.0102866	0.0205732	0.0514329	0.102866	0.154299	0.257165	0.514329	0.771494	1.02866
16	2-Pentanone	2-Pentanone	Target	0.99	6	107-87-9		3.846	686	Y=0.05888726x+0.08019372	0.99814	0.00285945	0.008665	86.00>71.10	86.00>58.10	86.00>57.00	0.00095337	0.0095337	0.0190674	0.0476685	0.095337	0.143006	0.238343	0.476685	0.715027	0.95337
17	2,3-Pentanedione	Acetylacetone	Target	0.99	6	600-14-6		4.011	697	Y=0.7977964x+0.1328835	0.996587	0.000346261	0.00104928	100.00>57.00	57.00>55.00	100.00>85.00	0.00113454	0.0113454	0.0226908	0.056727	0.113454	0.170181	0.283635	0.56727	0.850905	1.13454
18	Pentanal	Pentanal	Target	0.997	1	110-62-3		4.042	700	Y=0.0885254x+0.0428608	0.0776552	0.00129221	0.00391579	41.00>39.10	58.00>31.10	44.00>41.00	0.000940669	0.0094067	0.0188134	0.0470335	0.0940669	0.1411	0.235167	0.470335	0.705502	0.940669
19	Propanoic acid, ethyl ester	Ethyl propionate	Target	0.99	3	105-37-3		4.466	711	Y=0.01060176x+0.02261697	0.992951	0.000705361	0.00213746	75.00>57.00	74.00>56.00	75.00>73.00	0.00102317	0.0102317	0.0204633	0.0511582	0.102317	0.153475	0.255791	0.511582	0.767374	1.02317
20	Butanoic acid, methyl ester	Methyl butyrate	Target	0.99	3	623-42-7		4.761	721	Y=0.01973504x-0.0007013213	0.998801	0.000736215	0.00223096	87.00>55.00	87.00>59.00	74.00>59.00	0.00105138	0.0105138	0.0210276	0.052569	0.105138	0.157707	0.262845	0.52569	0.788535	1.05138
21	3-Buten-1-ol, 3-methyl-	3-Methyl-3-buten-1-ol	Target	0.988	4	763-32-6		5.017	729	Y=0.03227918x+0.04243194	0.992474	0.00104547	0.00316808	86.00>68.10	68.00>53.00	67.00>65.00	0.00104185	0.0104185	0.0208369	0.0520923	0.104185	0.156277	0.260461	0.520923	0.781385	1.04185
22	1-Butanol, 3-methyl-	Isoamyl alcohol	Target	0.988	4	123-51-3		5.174	735	Y=0.05703079x+0.1070757	0.989136	0.00100888	0.00305723	70.00>55.10	55.00>53.10	70.00>53.00	0.000994422	0.00994422	0.0198884	0.0497211	0.0994422	0.149163	0.248605	0.497211	0.745817	0.994422
23	1-Butanol, 2-methyl-	2-Methyl-1-butanol	Target	0.98	4	137-32-6		5.296	738	Y=0.03810074x+0.06239308	0.977351	0.00319154	0.00967133	70.00>55.10	70.00>53.00	55.00>53.00	0.00099666	0.0099666	0.0199332	0.049833	0.099666	0.149499	0.249165	0.49833	0.747495	0.99666
24	1-Pentanol	1-Pentanol	Target	0.98	4	71-41-0		6.323	758	Y=0.002642019x+0.006778456	0.986058	0.0143573	0.0435069	55.00>53.10	55.00>51.00		0.00093933	0.0093933	0.0187866	0.0469665	0.093933	0.140899	0.234832	0.469665	0.704498	0.93933
25	Isobutyl acetate	Isobutyl acetate	Target	0.99	1	110-19-0		6.576	765	Y=0.002163912x+0.001941541	0.993008	0.00659661	0.0199897	73.00>54.90	56.00>53.90	73.00>57.90	0.00103505	0.0103504	0.0207009	0.0517523	0.103505	0.155257	0.258761	0.517523	0.776284	1.03505
26	Methyl isovalerate	Methyl isovalerate	Target	0.98	1	556-24-1		6.636	767	Y=0.02174786x+0.004468822	0.997378	4.51424e-05	0.000136795	85.00>57.00	74.00>70.80	74.00>71.90	0.00099225	0.0099225	0.019845	0.0496125	0.099225	0.148838	0.248063	0.496125	0.744188	0.99225
27	Octane	Octane	Target	0.99	5	111-65-9		7.252	789	Y=0.02191083x-0.01106492	0.993568	0.00111986	0.00339353	43.00>41.10	85.00>57.10	85.00>55.00	0.00117612	0.0117612	0.0235224	0.058806	0.117612	0.176418	0.29403	0.58806	0.88209	1.17612
28	Hexanal	Hexanal	Target	0.984	1	66-25-1		7.465	801	Y=0.1223252x+0.03339004	0.985195	0.00348913	0.0105731	82.00>67.10	72.00>57.00	82.00>65.00	0.00098892	0.0098892	0.0197784	0.049446	0.098892	0.148338	0.24723	0.49446	0.74169	0.98892
29	2-Hexanol	2-Hexanol	Target	0.98	4	626-93-7		7.524	804	Y=0.001297909x+0.001120763	0.967191	0.000367907	0.00111487	69.00>67.10	69.00>53.00	69.00>51.00	0.00104076	0.0104076	0.0208152	0.052038	0.104076	0.156114	0.26019	0.52038	0.78057	1.04076
30	Butanoic acid, ethyl ester	Ethyl butyrate	Target	0.99	3	105-54-4		7.588	804	Y=0.099798175x+0.009575976	0.997184	0.00055903	0.00169403	88.00>60.00	88.00>70.10	88.00>55.00	0.00103802	0.0103802	0.0207603	0.0519008	0.103802	0.155702	0.259504	0.519007	0.778511	1.03802
31	Propyl propionate	Propyl propionate	Target	0.99	3	106-36-5		7.936	812	Y=0.0728742x-0.0149283	0.99931	2.64727e-05	8.02204e-05	75.10>57.10	87.00>57.10	75.10>42.10	0.00104544	0.0104544	0.0209088	0.052272	0.104544	0.156816	0.26136	0.52272	0.78408	1.04544
32	Acetic acid, butyl ester	Butyl acetate	Target	0.99	3	123-86-4		7.96	817	Y=0.02185208x+0.01533022	0.996099	0.00377045	0.0114256	73.00>55.00	73.00>69.00	56.00>54.00	0.00102911	0.0102911	0.0205821	0.0514553	0.102911	0.154366	0.257276	0.514552	0.771829	1.0291
33	Pyrazine, methyl-	Methylpyrazine	Target	0.99	5	109-08-0		8.306	824	Y=6.697966x+1.201163	0.999544	0.000375325	0.00113735	94.00>67.10	94.00>53.00	94.00>92.10	0.00120731	0.0120731	0.0241461	0.0603653	0.120731	0.181096	0.301826	0.603652	0.905479	1.2073
34	2-Pentenal, 2-methyl-	2-Pentenal, 2-methyl-	Target	0.98	1	123-15-9		8.668	832	Y=0.2814983x+0.002712413	0.996726	0.00023831	0.00072215	98.00>83.10	98.00>69.10	98.00>55.10	0.00097314	0.0097314	0.0194628	0.048657	0.097314	0.145971	0.243285	0.48657	0.729855	0.97314
35	Furfural	Furfural	Target	0.98789	2	98-01-1		8.717	833	Y=8.131363x+0.755176	0.995808	0.000117309	0.000355481	95.00>67.00	96.00>67.00	96.00>94.10	0.00138107	0.0138107	0.0276214	0.0690535	0.138107	0.207161	0.345268	0.690535	1.0358	1.38107
36	1-Pentanol, 4-methyl-	4-Methyl-1-pentanol	Target	0.972	4	626-89-1		8.916	841	Y=0.002034266x+0.001768093	0.990086	5.46684e-05	0.000165662	69.00>67.10	55.00>53.00	69.00>53.00	0.00102789	0.0102789	0.0205578	0.0513945	0.102789	0.154184	0.256972	0.513945	0.770918	1.02789
37	Isopropyl butyrate	Isopropyl butyrate	Target	0.99	3	638-11-9		9.043	845	Y=0x+0	0	0	0	71.10>43.10	71.10>41.10	89.10>43.10	0	0	0	0	0	0	0	0	0	0
38	2-Butenoic acid, ethyl ester	Ethyl 2-butenoate	Target	0.975	3	10544-63-5		9.267	848	Y=0.953984x+0.0304647	0.998948	7.60272e-05	0.000230385	99.00>71.10	99.00>53.00	99.00>81.00	0.00107786	0.0107786	0.0215572	0.0538931	0.107786	0.161679	0.269466	0.538931	0.808397	1.07786
39	Butanoic acid, 2-methyl-, ethyl ester	Ethyl 2-methylbutyrate	Target	0.99	3	7452-79-1		9.494	852	Y=1.1685131x+0.02035749	0.997665	5.89144e-05	0.000178529	102.00>74.10	115.00>87.10	102.00>56.00	0.00104544	0.0104544	0.0209088	0.052272	0.104544	0.156816	0.26136	0.52272	0.78408	1.04544
40	3-Hexen-1-ol, (E)-	(Z)-3-Hexen-1-ol	Target	0.987	4	928-96-1		9.539	852	Y=0.05301761x+0.02231856	0.99741	0.00068667	0.00208082	82.00>67.10	82.00>65.00	67.00>65.00	0.00102303	0.0102303	0.0204605	0.0511513	0.102303	0.153454	0.255756	0.511513	0.767269	1.02303
41	trans-2-Hexenal	trans-2-Hexenal	Target	0.98	2	6728-26-3		9.542	853	Y=0.2072797x+0.06947483	0.999368	0.00030484	0.000923757	83.00>55.10	83.00>53.10	55.00>53.10	0.00098049	0.0098049	0.0196098	0.0490245	0.098049	0.147073	0.245122	0.490245	0.735368	0.98049
42	Butanoic acid, 3-methyl-, ethyl ester	Ethyl isovalerate	Target	0.98	3	108-64-5		9.631	857	Y=0.5242006x+0.02962596	0.998361	0.00021035	0.000637424	85.00>57.10	88.00>61.00	88.00>70.10	0.00101724	0.0101724	0.0203448	0.050862	0.101724	0.152586	0.25431	0.50862	0.76293	1.01724
43	3-Hexen-1-ol, (Z)-	(Z)-3-Hexen-1-ol	Target	0.965	4	544-12-7		9.68	854	Y=0.28008297x+0.1245602	0.988184	0.000302272	0.000915975	82.00>67.10	67.00>65.10	82.00>65.00	0.00104365	0.0104365	0.020873	0.0521824	0.104365	0.156547	0.260912	0.521824	0.782736	1.04365
44	1-Hexanol	1-Hexanol	Target	0.997	4	111-27-3		10.233	872	Y=0.005490288x-0.0003521352	0.993063	0.000323852	0.000981369	55.00>53.00	56.00>54.00	56.00>51.00	0.00101544	0.0101544	0.0203089	0.0507722	0.101544	0.152317	0.253861	0.507722	0.761583	1.01544
45	Isoamyl acetate	isopentyl acetate	Target	0.985	3	123-92-2		10.548	876	Y=0.4027036x+0.3619774	0.993111	0.00114625	0.00347349	70.00>55.00	55.00>53.00	70.00>53.00	0.00102018	0.0102018	0.0204036	0.051009	0.102018	0.153027	0.255045	0.51009	0.765135	1.02018
46	2,6-Lutidine	2,6-Lutidine	Target	0.99	5	108-48-5		10.72	881	Y=0.8880306x+0.4591113	0.993231	0.000347601	0.00105334	107.00>66.10	106.00>77.00	107.00>92.10	0.00109742	0.0109742	0.0219483	0.0548707	0.109742	0.164612	0.274354	0.548707	0.823061	1.09742
47	Isovaleric acid	Isovaleric acid	Target	0.99	6	503-74-2		10.729	878	Y=0.003661905x+0.01407748	0.940269	0.000387323	0.00117371	87.00>69.10	87.00>59.00	60.00>58.00	0.00109296	0.0109296	0.0218592	0.054648	0.109296	0.163944	0.27324	0.54648	0.81972	1.09296
48	2-Heptanone	2-Heptanone	Target	0.99	6	110-43-0		11.026	883	Y=0.1220304x+0.04705571	0.997166	0.00112242	0.00340128	43.00>41.10	71.00>53.00	58.00>56.00	0.00096822	0.0096822	0.0193644	0.048411	0.096822	0.145233	0.242055	0.48411	0.726165	0.96822
49	2-Heptanol	2-Heptanol	Target	0.997	4	543-49-7		11.408	901	Y=0.2920287x+0.08268273	0.992711	0.000335637	0.00101708	83.00>55.10	55.00>53.00	83.00>53.10	0.00102143	0.0102143	0.0204285	0.0510713	0.102143	0.153214	0.255357	0.510713	0.76607	1.02143
50	Heptanal	Heptanal	Target	0.978	1	111-71-7		11.42	903	Y=0.7082038x+0.6288006	0.998356	0.00230029	0.00697057	70.00>55.10	81.00>79.10	71.00>56.10	0.000962352	0.00962352	0.019247	0.0481176	0.0962352	0.144353	0.240588	0.481176	0.721764	0.962352
51	Propanal, 3-(methylthio)-	Methional	Target	0.977	1	3268-49-3		11.589	907	Y=1.9199998x-0.2056646	0.995982	0.00017599	0.000533302	104.00>76.10	76.00>61.00	104.00>61.00	0.001508	0.01508	0.03016	0.0754	0.1508	0.2262	0.377	0.754	1.131	1.508
52	2-Ethylpyrazine	2-Ethylpyrazine	Target	0.96	1	13925-00-3		11.895	914	Y=1.447096x+0.3117133	0.997782	0.000520519	0.00157733	107.00>79.00	107.00>52.00	108.00>80.10	0.00116064	0.0116064	0.0232128	0.058032	0.116064	0.174096	0.29016	0.58032	0.87048	1.16064
53	Pyrazine, 2,3-dimethyl-	2,3-Dimethylpyrazine	Target	0.99	5	5910-89-4		12.117	916	Y=6.359014x-0.7463869	0.998969	0.000599128	0.00181554	108.00>67.10	108.00>81.10	108.00>93.10	0.00124294	0.0124295	0.0248589	0.0621472	0.124294	0.186442	0.310736	0.621473	0.932209	1.24295
54	2-Acetyl-1-pyrroline	2-Acetyl-1-pyrroline	Target	0.96	7	85213-22-5		12.169	920	Y=6.9331378x+0.09941995	0.858054	3.86381e-05	0.000117085	111.00>83.10	83.00>55.10	111.00>69.10	0.0001	0.001	0.002	0.005	0.01	0.015	0.025	0.05	0.075	0.0999
55	2-Buten-1-ol, 3-methyl-, acetate	Prenyl acetate	Target	0.98	3	1191-16-8		12.329	923	Y=0.1881779x+0.03773053	0.998837	0.000454173	0.00137628	68.00>53.00	86.00>71.10	67.00>65.10	0.00112455	0.0112455	0.022491	0.0562275	0.112455	0.168683	0.281138	0.562275	0.843413	1.12455
56	Hexanoic acid methyl ester	Methyl hexanoate	Target	0.99	3	106-70-7		12.353	926	Y=0.3479011x+0.01848472	0.998842	0.000445527	0.00135008	87.00>55.00	99.00>71.10	87.00>59.00	0.00108999	0.0108999	0.0217998	0.0544995	0.108999	0.163498	0.272497	0.544995	0.817493	1.08999
57	.alpha.-Pinene	α-Pinene	Target	0.997	5	80-56-8		12.545	932	Y=0.3545599x+0.125753	0.999357	0.00101478	0.00307511	93.00>77.10	93.00>91.10	93.00>51.00	0.00104685	0.0104685	0.020937	0.0523425	0.104685	0.157028	0.261713	0.523425	0.785138	1.04685
58	Butanoic acid, 3-hydroxy-, ethyl ester	Ethyl 3-hydroxybutyrate	Target	0.98	3	5405-41-4		12.668	937	Y=0.1458147x+0.03450914	0.999511	0.000637388	0.00193148	117.00>71.00	88.00>60.00	88.00>55.00	0.00122451	0.0122451	0.0244902	0.0612255	0.122451	0.183677	0.306128	0.612255	0.918383	1.22451
59	3-Heptanol, 3-methyl-	3-Methyl-3-heptanol	Target	0.97	4	5582-82-1		12.812	942	Y=0.41623x+0.3548504	0.979169	0.0010955	0.0033197	73.00>55.10	83.00>55.10	101.00>55.10	0.000912285	0.00912285	0.0182457	0.0456142	0.0912285	0.136843	0.228071	0.456143	0.684214	0.912285
60	2-Pentanone, 4-mercapto-4-methyl-	4-Mercapto-4-methyl-2-pentanone	Target	0.99	5	19872-52-7		12.913	932	Y=0.06963391x+0.06518813	0.991806	0.000454079	0.001376	132.00>89.10	132.00>99.10	132.00>75.10	0.00115533	0.0115533	0.0231066	0.0577665	0.115533	0.173299	0.288832	0.577665	0.866498	1.15533
61	Camphene	Camphene	Target	0.99	6	79-92-5		13.081	937	Y=0.5961116x+0.3015166	0.998006	0.000778033	0.00235767	93.00>77.10	121.00>93.10	93.00>91.10	0.00119543	0.0119543	0.0239085	0.0597712	0.119543	0.179314	0.298856	0.597713	0.896569	1.19543
62	Benzene, 1-ethyl-3-methyl-	1-Ethyl-3-methylbenzene	Target	0.99	6	620-14-4		13.469	951	Y=0x+0	0	0	0	105.00>77.10	120.00>105.10	105.00>79.10	0	0	0	0	0	0	0	0	0	0
63	Benzaldehyde	Benzaldehyde	Target	0.9984	2	100-52-7		13.504	963	Y=6.95329x+2.181246	0.996458	0.00107386	0.00325412	106.00>77.10	77.00>51.00		0.00127296	0.0127296	0.0254592	0.063648	0.127296	0.190944	0.31824	0.63648	0.95472	1.27296
64	2-Heptenal, (E)-	trans-2-Heptenal	Target	0.99	1	18829-55-5		13.528	957	Y=0.5542082x-0.009402603	0.998307	0.000666002	0.00201819	83.00>55.10	55.00>53.00		0.00103653	0.0103653	0.0207306	0.0518265	0.103653	0.15548	0.259132	0.518265	0.777398	1.03653
65	1-Heptanol	1-Heptanol	Target	0.991	4	53535-33-4		14.011	973	Y=0.5015468x+0.3002854	0.998957	0.00111848	0.00338934	70.00>55.10	55.00>53.10	70.00>53.10	0.00102866	0.0102866	0.0205732	0.0514329	0.102866	0.154299	0.257165	0.514329	0.771494	1.02866
66	.beta.-Pinene	β-Pinene	Target	0.99	5	127-91-3		14.102	975	Y=0.4821257x+0.1482175	0.999752	0.00079288	0.00240267	93.00>77.10	93.00>91.10	93.00>51.00	0.00103059	0.0103059	0.0206118	0.0515295	0.103059	0.154589	0.257647	0.515295	0.772943	1.03059
67	1-Octen-3-ol	1-Octen-3-ol	Target	0.972	4	3391-86-4		14.334	971	Y=0.06727074x+0.03599197	0.997624	0.000877941	0.00266043	72.00>57.10	43.00>41.10	85.00>57.10	0.00105122	0.0105122	0.0210244	0.0525609	0.105122	0.157683	0.262805	0.525609	0.788414	1.05122
68	2,2,4,6,6-Pentamethylheptane	2,2,4,6,6-Pentamethylheptane	Target	0.987	6	13475-82-6		14.555	989	Y=0.008958087x+0.001726333	0.98662	0.000372103	0.00112758	57.00>55.10	56.00>53.10	57.00>53.10	0.00104227	0.0104227	0.0208454	0.0521136	0.104227	0.156341	0.260568	0.521136	0.781704	1.04227
69	Hexanoic acid	Hexanoic acid	Target	0.985	3	142-62-1		14.571	975	Y=3.313168x+2.755143	0.955492	0.00139569	0.00422937	73.00>55.10	87.00>59.10	87.00>69.10	0.00114654	0.0114654	0.0229308	0.057327	0.114654	0.171981	0.286635	0.57327	0.859905	1.14654
70	5-Hepten-2-one, 6-methyl-	6-Methyl-5-hepten-2-one	Target	0.99	6	110-93-0		14.615	988	Y=2.009314x+0.8677283	0.998573	0.00132283	0.00400858	108.00>93.10	108.00>77.10	108.00>91.10	0.00100386	0.0100386	0.0200772	0.050193	0.100386	0.150579	0.250965	0.50193	0.752895	1.00386
71	.beta.-Myrcene	β-Myrcene	Target	0.95	5	123-35-3		14.731	990	Y=2.309613x-0.5779175	0.998304	0.000548787	0.00166299	93.00>77.10	93.00>91.10	93.00>51.10	0.000870675	0.00870675	0.0174135	0.0435337	0.0870675	0.130601	0.217669	0.435338	0.653006	0.870675
72	Furan, 2-pentyl-	2-Pentylfuran	Target	0.99	6	3777-69-3		14.751	992	Y=0.8612979x+0.1927344	0.99846	0.000607419	0.00184066	138.00>81.10	82.00>54.10		0.00102911	0.0102911	0.0205821	0.0514553	0.102911	0.154366	0.257276	0.514552	0.771829	1.0291
73	2-Furanmethanol, acetate	Furfuryl acetate	Target	0.99	1	623-17-6		14.932	986	Y=1.196328x+0.04292668	0.999695	0.000463804	0.00140547	140.10>98.10	98.10>70.10	98.10>42.10	0.00145827	0.0145827	0.0291654	0.0729135	0.145827	0.218741	0.364568	0.729135	1.0937	1.45827
74	Thiazole, 2,4,5-trimethyl-	2,4,5-Trimethylthiazole	Target	0.98	5	13623-11-5		14.948	993	Y=0x+0	0	0	0	127.00>86.00	86.00>71.00	127.00>71.00	0	0	0	0	0	0	0	0	0	0
75	Hexanoic acid, ethyl ester	Ethyl hexanoate	Target	0.98	3	123-66-0		15.051	1000	Y=0.7031013x+0.07713824	0.999024	0.000766492	0.0023227	88.00>61.00	99.00>71.10	70.00>55.00	0.00101724	0.0101724	0.0203448	0.050862	0.101724	0.152586	0.25431	0.50862	0.76293	1.01724
76	Pyrazine, trimethyl-	Trimethylpyrazine	Target	0.99	5	14667-55-1		15.096	1001	Y=5.291968x+0.4930471	0.999761	0.000537989	0.00163027	122.00>81.10	123.00>82.10	122.00>53.10	0.00117909	0.0117909	0.0235818	0.0589545	0.117909	0.176864	0.294772	0.589545	0.884317	1.17909
77	Pyrazine, 2-ethyl-3-methyl-	2-Ethyl-3-methylpyrazine	Target	0.96	5	15707-23-0		15.126	999	Y=4.832955x+1.635787	0.997876	0.000669748	0.00202954	121.00>93.10	122.00>94.10	80.00>54.10	0.00118224	0.0118224	0.0236448	0.059112	0.118224	0.177336	0.29556	0.59112	0.88668	1.18224
78	.alpha.-Phellandrene	α-Phellandrene	Target	0.99	5	99-83-2		15.153	1005	Y=1.398766x-0.3288232	0.998036	0.000411837	0.00124799	93.00>77.10	93.00>91.10	93.00>51.10	0.0010098	0.010098	0.020196	0.05049	0.10098	0.15147	0.25245	0.5049	0.75735	1.0098
79	Acetic acid, hexyl ester	Hexyl acetate	Target	0.98	3	142-92-7		15.163	1014	Y=0.2931964x+0.3524505	0.998636	0.00299779	0.00908421	84.00>55.10	84.00>69.10	84.00>53.00	0.0010437	0.010437	0.020874	0.052185	0.10437	0.156555	0.260925	0.52185	0.782775	1.0437
80	Benzene, 1,3-dichloro-	1,3-Dichlorobenzene	Target	0.99	6	541-73-1		15.375	999	Y=0x+0	0	0	0	146.00>111.00	146.00>75.10	111.00>75.10	0	0	0	0	0	0	0	0	0	0
81	2,4-Heptadienal, (E,E)-	2,4-Heptadienal, (E,E)-	Target	0.99	2	4313--03-5		15.375	1010	Y=0.917758x-0.6002887	0.987558	0.000339794	0.00102968	81.00>53.10	110.00>81.10	81.00>79.10	0.00115384	0.0115385	0.0230769	0.0576923	0.115385	0.173077	0.288461	0.576923	0.865384	1.15385
82	Octanal	Octanal	Target	0.99	1	124-13-0		15.548	1004	Y=0.1076473x+0.04384076	0.996282	0.00036323	0.0011007	84.00>55.10	84.00>69.10	84.00>53.10	0.00115384	0.0115385	0.0230769	0.0576923	0.115385	0.173077	0.288461	0.576923	0.865384	1.15385
83	.alpha.-Terpinene	α-Terpinene	Target	0.89	5	99-86-5		15.592	1016	Y=0.6218395x-0.2503544	0.995858	0.000312791	0.000947851	93.00>77.10	93.00>91.10	121.00>93.10	0.000994575	0.00994575	0.0198915	0.0497288	0.0994575	0.149186	0.248644	0.497288	0.745931	0.994575
84	p-Cymene	p-Cymene	Target	0.997	5	99-87-6		15.812	1025	Y=6.269878x+2.013735	0.997944	0.000776717	0.00235369	134.10>119.10	119.10>91.10	119.10>77.10	0.00101544	0.0101544	0.0203089	0.0507722	0.101544	0.152317	0.253861	0.507722	0.761583	1.01544
85	.alpha.-Ocimene	Ocimene	Target	0.99	5	3779-61-1		16.014	1037	Y=1.535304x+0.1856638	0.992451	0.000818953	0.00248168	93.00>77.10	93.00>91.10	93.00>51.00	0.00097119	0.0097119	0.0194238	0.0485595	0.097119	0.145679	0.242797	0.485595	0.728393	0.97119
86	D-Limonene	D-Limonene	Target	0.997	5	5989-27-5		16.015	1029	Y=1.655228x+0.3072878	0.99896	0.0006588	0.00199636	93.00>77.10	94.00>79.10	68.00>53.00	0.00104535	0.0104535	0.0209071	0.0522677	0.104535	0.156803	0.261339	0.522677	0.784016	1.04535
87	1-Hexanol, 2-ethyl-	2-Ethylhexanol	Target	0.995	4	104-76-7		16.07	1030	Y=0.4246342x+2.138717	0.965331	0.00714162	0.0216413	70.00>55.10	57.00>55.20	70.00>53.10	0.00102833	0.0102833	0.0205667	0.0514166	0.102833	0.15425	0.257083	0.514166	0.771249	1.02833
88	Eucalyptol	Eucalyptol	Target	0.99	6	470-82-6		16.103	1032	Y=1.14336x+0.7049756	0.990583	0.000420141	0.00127315	108.00>93.10	108.00>77.10	81.00>79.10	0.00110781	0.0110781	0.0221562	0.0553905	0.110781	0.166171	0.276953	0.553905	0.830858	1.10781
89	Benzyl alcohol	Benzyl alcohol	Target	0.98	4	100-51-6		16.205	1035	Y=2.129484x+1.470034	0.99986	0.00164969	0.00499906	79.00>77.10	107.00>79.10	108.00>79.10	0.00128478	0.0128478	0.0256956	0.064239	0.128478	0.192717	0.321195	0.64239	0.963585	1.28478
90	Benzeneacetaldehyde	Phenylacetaldehyde	Target	0.996	2	122-78-1		16.55	1045	Y=1.178828x-0.1397319	0.996271	0.000777499	0.00235606	91.00>65.10	92.00>65.10	91.00>51.10	0.00131323	0.0131323	0.0262645	0.0656613	0.131323	0.196984	0.328307	0.656613	0.984919	1.31323
91	.beta.-(E)-Ocimene	.beta.-(E)-Ocimene	Target	0.99	5	3779-61-1		16.719	1048	Y=1.535304x+0.1856638	0.992451	0.000818953	0.00248168	93.00>77.10	93.00>91.10	79.00>77.10	0.00097119	0.0097119	0.0194238	0.0485595	0.097119	0.145679	0.242797	0.485595	0.728393	0.97119
92	5-Heptenal, 2,6-dimethyl-	2,6-Dimethyl-5-heptenal	Target	0.98	2	106-72-9		16.915	1055	Y=1.287961x+0.4664104	0.996687	0.00046993	0.00142403	82.00>67.10	67.00>65.10	82.00>65.10	0.0010437	0.010437	0.020874	0.052185	0.10437	0.156555	0.260925	0.52185	0.782775	1.0437
93	(E)-Oct-2-enal	trans-2-Octenal	Target	0.987	2	2363-89-5		17.052	1059	Y=0.1808032x-0.001342724	0.991817	0.00277312	0.0084034	70.00>55.10	55.00>53.10	70.00>68.10	0.0010171	0.010171	0.0203421	0.0508552	0.10171	0.152566	0.254276	0.508552	0.762828	1.0171
94	Acetophenone	Acetophenone	Target	0.99	6	98-86-2		17.303	1066	Y=12.87842x-2.77783	0.994596	0.00120919	0.00366422	105.00>77.00	120.00>105.00	105.00>51.00	0.00126819	0.0126819	0.0253638	0.0634095	0.126819	0.190229	0.317047	0.634095	0.951142	1.26819
95	1-Octanol	1-Octanol	Target	0.99	4	111-87-5		17.48	1074	Y=0.77232x+1.321386	0.999642	0.00387685	0.011748	70.00>55.10	83.00>55.10	84.00>69.10	0.00108405	0.0108405	0.021681	0.0542025	0.108405	0.162608	0.271013	0.542025	0.813038	1.08405
96	trans,trans-Hexa-2,4-dienyl acetate	(E,E)-Hexa-2,4-dienyl acetate	Target	0.97	3	1516-17-2		17.49	1072	Y=1.56757x-0.3510955	0.995991	0.000735333	0.00222828	79.00>77.10	140.00>80.10	79.00>51.00	0.00113345	0.0113345	0.0226689	0.0566722	0.113344	0.170017	0.283361	0.566723	0.850084	1.13345
97	Pyrazine, 3-ethyl-2,5-dimethyl-	3-Ethyl-2,5-dimethylpyrazine	Target	0.99	5	13360-65-1		17.756	1079	Y=0.9359613x-0.08526947	0.999646	0.000592709	0.00179609	135.00>66.10	135.00>66.00	135.00>107.10	0.00112563	0.0112563	0.0225126	0.0562815	0.112563	0.168844	0.281407	0.562815	0.844223	1.12563
98	2,3-Diethylpyrazine	2,3-Diethylpyrazine	Target	0.99	5	15707-24-1		17.849	1082	Y=10.22598x+1.044744	0.999703	0.000556468	0.00168627	136.00>121.10	135.00>119.10	121.00>119.10	0.00121176	0.0121176	0.0242352	0.060588	0.121176	0.181764	0.30294	0.60588	0.90882	1.21176
99	Terpinolene	Terpinolene	Target	0.99	5	586-62-9		18.032	1086	Y=1.212257x-0.3317687	0.997704	0.000287181	0.000870246	93.00>77.10	136.00>121.20	93.00>91.10	0.0010395	0.010395	0.02079	0.051975	0.10395	0.155925	0.259875	0.51975	0.779625	1.0395
100	Guaiacol	Guaiacol	Target	0.97	6	90-05-1		18.043	1090	Y=12.41479x-6.377677	0.996132	0.00047799	0.00144845	109.00>81.00	124.00>109.00	124.00>81.00	0.0013677	0.013677	0.027354	0.068385	0.13677	0.205155	0.341925	0.68385	1.02578	1.3677
101	1-Undecene	1-Undecene	Target	0.99	5	821-95-4		18.045	1080	Y=0.7806393x-0.370443	0.992266	0.00102257	0.0030987	83.00>55.10	43.00>41.10	70.00>55.10	0.00108405	0.0108405	0.021681	0.0542025	0.108405	0.162608	0.271013	0.542025	0.813038	1.08405
102	trans-Linalool oxide	trans-Linalool oxide	Target	0.99	6	34995-77-2		18.057	1088	Y=1.34709x+0.3919277	0.998796	0.000533773	0.00161749	94.00>79.10	94.00>77.00	111.00>93.10	0.00113603	0.0113603	0.0227205	0.0568013	0.113603	0.170404	0.284006	0.568013	0.852019	1.13603
103	2-Nonanone	2-Nonanone	Target	0.99	5	821-55-6		18.184	1081	Y=3.094383x-1.040824	0.994453	0.000684719	0.0020749	58.00>43.00	43.00>41.10	58.00>41.10	0.00096525	0.0096525	0.019305	0.0482625	0.096525	0.144788	0.241313	0.482625	0.723938	0.96525
104	Benzoic acid, methyl ester	Methyl benzoate	Target	0.987	3	93-58-3		18.269	1084	Y=8.774021x-4.075757	0.991466	0.0011387	0.00345061	105.00>77.10	77.00>51.00	136.00>105.10	0.00132505	0.0132505	0.026501	0.0662524	0.132505	0.198757	0.331262	0.662524	0.993786	1.32505
105	Linalool	Linalool	Target	0.97	6	78-70-6		18.434	1101	Y=3.247188x-0.2070821	0.999649	0.000354374	0.00107386	93.00>77.10	93.00>91.10	93.00>51.10	0.00105924	0.0105924	0.0211848	0.052962	0.105924	0.158886	0.26481	0.52962	0.79443	1.05924
106	2(5H)-Furanone, 3-hydroxy-4,5-dimethyl-	Sotolone	Target	0.97	5	28664-35-9		18.505	1129	Y=3.442252x-1.764439	0.992634	0.00041336	0.00125261	83.00>55.10	128.00>83.10	128.00>55.10	0.00156995	0.0156994	0.0313989	0.0784972	0.156994	0.235492	0.392486	0.784973	1.17746	1.56995
107	Nonanal	Nonanal	Target	0.99	1	124-19-6		18.588	1106	Y=0.8222785x+1.783007	0.99844	0.00418793	0.0126907	82.00>67.10	70.00>55.10	98.00>56.10	0.000945945	0.00945945	0.0189189	0.0472973	0.0945945	0.141892	0.236486	0.472973	0.709459	0.945945
108	2-Hexen-1-ol, propanoate, (E)-	(E)-2-Hexen-1-yl propanoate	Target	0.99	4	53398-80-4		18.759	1098	Y=0.04814017x+0.0000586022	0.999778	0.000582159	0.00176412	67.00>65.00	55.00>53.10	57.00>54.90	0.00106177	0.0106177	0.0212355	0.0530888	0.106178	0.159266	0.265444	0.530888	0.796331	1.06178
109	Benzeneethanol	Phenylethyl alcohol	Target	0.997	4	60-12-8		18.865	1117	Y=2.703559x-0.1129923	0.997731	0.00112428	0.00340692	91.00>65.10	122.00>92.10	92.00>65.10	0.00128314	0.0128314	0.0256628	0.0641569	0.128314	0.192471	0.320785	0.641569	0.962354	1.28314
110	3-Mercaptohexanol	3-Mercaptohexanol	Target	0.96	6	51755-83-0		19.172	1135	Y=0.08635435x-0.4172959	0.936101	0.000215855	0.000654107	100.00>82.10	82.00>67.10	100.00>57.00	0.0114768	0.114768	0.229536	0.57384	1.14768	1.72152	2.8692	5.7384	8.6076	11.4768
111	Octanoic acid, methyl ester	Methyl octanoate	Target	0.99	3	111-11-5		19.28	1125	Y=2.515206x-1.072925	0.995557	0.000628132	0.00190343	87.00>55.00	127.00>57.10	115.00>59.10	0.00107068	0.0107069	0.0214137	0.0535342	0.107068	0.160603	0.267671	0.535343	0.803014	1.07069
112	5-Methyl-6,7-dihydro-5H-cyclopenta[b]pyrazine	Cyclopenta[b]pyrazine	Target	0.97	5	23747-48-0		19.772	1150	Y=11.82821x-3.626146	0.998811	0.000418906	0.00126941	134.00>119.10	119.00>65.10	119.00>92.10	0.00122948	0.0122948	0.0245895	0.0614737	0.122947	0.184421	0.307369	0.614738	0.922106	1.22948
113	Acetic acid, 2-ethylhexyl ester	2-Ethylhexyl acetate	Target	0.97	6	103-09-3		20.187	1144	Y=7.277601x+6.367698	0.996788	0.00106666	0.0032323	70.00>55.00	83.00>55.00	70.00>53.00	0.00101123	0.0101123	0.0202245	0.0505613	0.101123	0.151684	0.252806	0.505613	0.758419	1.01123
114	Citronellal	Citronellal	Target	0.985	6	106-23-0		20.275	1159	Y=0.6300615x-0.3213884	0.9962	0.000349386	0.00105874	121.10>93.10	121.10>77.10	121.10>79.10	0.00101061	0.0101061	0.0202122	0.0505305	0.101061	0.151592	0.252653	0.505305	0.757957	1.01061
115	3-Nonen-1-ol, (Z)-	(Z)-3-Nonen-1-ol	Target	0.986	4	10340-23-5		20.286	1157	Y=0.426006x-0.1622065	0.996292	0.000824197	0.00249757	81.00>79.10	68.00>53.00	81.00>53.00	0.00102199	0.0102199	0.0204398	0.0510995	0.102199	0.153298	0.255497	0.510994	0.766492	1.02199
116	Pyrazine, 2,3-diethyl-5-methyl-	2,3-Diethyl-5-methylpyrazine	Target	0.99	5	18138-04-0		20.334	1155	Y=13.24958x+0.1725338	0.999583	0.00051293	0.00155433	150.00>135.10	149.00>133.10	135.00>133.10	0.00114048	0.0114048	0.0228096	0.057024	0.114048	0.171072	0.28512	0.57024	0.85536	1.14048
117	Borneol	Borneol	Target	0.95	6	464-45-9		20.657	1184	Y=7.526153x+2.285114	0.998771	0.000476126	0.00144281	95.00>67.10	95.00>55.10	110.00>95.10	0.0011058	0.011058	0.022116	0.05529	0.11058	0.16587	0.27645	0.5529	0.82935	1.1058
118	5-Ethyl-4-hydroxy-2-methyl-3(2H)-furanone	5-Ethyl-4-hydroxy-2-methyl-3(2H)-furanone	Target	0.99	4	27538-09-6		20.685	1165	Y=0x+0	0	0	0	142.00>127.00	142.00>57.00	142.00>99.00	0.00115533	0.0115533	0.0231066	0.0577665	0.115533	0.173299	0.288832	0.577665	0.866498	1.15533
119	Benzoic acid, ethyl ester	Ethyl benzoate	Target	0.99	3	93-89-0		20.887	1173	Y=9.693082x-3.986664	0.986006	0.0016552	0.00501575	105.00>77.10	105.00>51.10	122.00>105.10	0.00129047	0.0129047	0.0258093	0.0645232	0.129046	0.19357	0.322616	0.645232	0.967849	1.29047
120	Nonanol	Nonanol	Target	0.995	4	143-08-8		20.891	1183	Y=1.139767x-0.02760056	0.996656	0.00107379	0.00325391	70.00>55.10	83.00>55.10	97.00>55.10	0.00102386	0.0102385	0.0204771	0.0511928	0.102386	0.153578	0.255964	0.511927	0.767891	1.02385
121	dl-Menthol	Menthol	Target	0.99	6	89-78-1		20.956	1190	Y=3.681658x-0.2455822	0.999546	0.000544643	0.00165043	95.00>67.00	138.00>95.00	95.00>55.00	0.00137214	0.0137214	0.0274428	0.068607	0.137214	0.205821	0.343035	0.68607	1.0291	1.37214
122	2-Nonenal, (E)-	trans-2-Nonenal	Target	0.981	2	18829-56-6		21.078	1169	Y=3.263707x-0.629297	0.999031	0.000511137	0.0015489	96.10>81.10	96.10>67.10	96.10>41.10	0.00097119	0.0097119	0.0194238	0.0485595	0.097119	0.145679	0.242797	0.485595	0.728393	0.97119
123	Butanoic acid, hexyl ester	Hexyl butanoate	Target	0.99	3	2639-63-6		21.556	1199	Y=0.9373992x-0.9497038	0.992644	0.000707063	0.00214261	89.00>71.10	84.00>55.10	84.00>69.10	0.00202554	0.0202554	0.0405108	0.101277	0.202554	0.303831	0.506385	1.01277	1.51915	2.02554
124	(+-)-Dihydrocarveol	Dihydrocarveol	Target	0.97	6	38049-26-2		21.613	1203	Y=17.20138x-2.781537	0.99944	0.000438027	0.00132735	93.00>77.10	79.00>77.10	121.00>93.10	0.00100395	0.0100395	0.020079	0.0501975	0.100395	0.150593	0.250988	0.501975	0.752963	1.00395
125	.alpha.-Terpineol	α-Terpineol	Target	0.986	6	98-55-5		21.613	1199	Y=8.844534x-1.761893	0.999407	0.000468932	0.00142101	93.00>77.10	136.00>121.10	121.00>93.10	0.0018103	0.018103	0.0362059	0.0905148	0.18103	0.271544	0.452574	0.905148	1.35772	1.8103
126	2,4-Nonadienal, (E,E)-	trans,trans-2,4-Nonadienal	Target	0.99	2	5910-87-2		21.613	1193	Y=1.045849x+0.3321469	0.994861	0.00056975	0.00172652	81.00>79.10	81.00>53.00	67.00>65.00	0.00104693	0.0104693	0.0209385	0.0523462	0.104693	0.157039	0.261731	0.523463	0.785194	1.04693
127	(-)-Myrtenol	Myrtenol	Target	0.95	6	515-00-4		21.813	1201	Y=9.985141x+3.970504	0.998028	0.00112182	0.00339945	79.00>77.10	79.00>51.10	108.00>79.10	0.0011913	0.011913	0.023826	0.059565	0.11913	0.178695	0.297825	0.59565	0.893475	1.1913
128	Octanoic acid, ethyl ester	Ethyl octanoate	Target	0.99	3	106-32-1		21.84	1200	Y=3.499859x-1.687978	0.99212	0.000837909	0.00253912	88.00>61.00	101.00>73.10	127.00>57.10	0.0010395	0.010395	0.02079	0.051975	0.10395	0.155925	0.259875	0.51975	0.779625	1.0395
129	Dodecane	dodecane	Target	0.978	6	112-40-3		21.911	1199	Y=0.1846906x-0.038034	0.99012	0.00148593	0.00450281	71.00>55.10	57.00>55.10	71.00>53.00	0.000905139	0.00905139	0.0181028	0.045257	0.0905139	0.135771	0.226285	0.452569	0.678854	0.905139
130	Decanal	Decanal	Target	0.988	1	112-31-2		22.136	1223	Y=0.5954354x+1.608413	0.992558	0.00623838	0.0189042	82.00>67.10	112.00>70.10	95.00>67.10	0.00121228	0.0121228	0.0242455	0.0606138	0.121228	0.181841	0.303069	0.606138	0.909207	1.21228
131	.beta.-Citronellol	Citronellol	Target	0.963	6	106-22-9		22.963	1257	Y=2.297113x-2.857727	0.993613	0.000418706	0.00126881	95.00>67.10	123.00>81.10	81.00>79.10	0.00206419	0.0206419	0.0412838	0.10321	0.206419	0.309629	0.516048	1.0321	1.54814	2.06419
132	Butanoic acid, 2-methyl-, hexyl ester	Hexyl 2-methylbutyrate	Target	0.95	3	10032-15-2		23.295	1262	Y=4.897997x-2.292795	0.994996	0.000553274	0.00167659	85.00>57.10	103.00>57.10	103.00>85.10	0.000987525	0.00987525	0.0197505	0.0493762	0.0987525	0.148129	0.246881	0.493763	0.740644	0.987525
133	Butanoic acid, 3-methyl-, hexyl ester	Hexyl isovalerate	Target	0.99	3	10032-13-0		23.297	1270	Y=4.512769x-2.302319	0.995068	0.000544748	0.00165075	85.00>57.10	84.00>55.10	84.00>69.10	0.00106474	0.0106475	0.0212949	0.0532372	0.106474	0.159712	0.266186	0.532373	0.798559	1.06475
134	(Z)-Citral	cis-Citral	Target	0.99	6	106-26-3		23.453	1264	Y=0.7154333x-0.6872473	0.977963	0.000260174	0.000788405	94.00>79.10	94.00>77.10	109.00>67.10	0.00106474	0.0106475	0.0212949	0.0532372	0.106474	0.159712	0.266186	0.532373	0.798559	1.06475
135	D-Carvone	d-Carvone	Target	0.99	6	2244-16-8		23.572	1248	Y=15.85299x-12.1433	0.989128	0.000566368	0.00171627	82.00>54.00	93.00>77.00	93.00>91.10	0.00116424	0.0116424	0.0232848	0.058212	0.116424	0.174636	0.29106	0.58212	0.87318	1.16424
136	3-Mercaptohexyl acetate	3-Mercaptohexyl acetate	Target	0.96	3	136954-20-6		23.767	1279	Y=2.479504x-2.216967	0.980563	0.000414772	0.00125688	83.00>55.10	88.00>59.00	116.00>88.10	0.00112752	0.0112752	0.0225504	0.056376	0.112752	0.169128	0.28188	0.56376	0.84564	1.12752
137	Geraniol	Geraniol	Target	0.98	6	106-24-1		23.937	1287	Y=10.91553x-10.74179	0.97939	0.000312455	0.000946834	69.10>41.10	69.10>39.10	93.10>77.10	0.00107016	0.0107016	0.0214032	0.053508	0.107016	0.160524	0.26754	0.53508	0.80262	1.07016
138	Linalyl acetate	Linalyl Acetate	Target	0.987	6	115-95-7		24.008	1277	Y=12.90621x-6.369685	0.995831	0.000283725	0.000859774	93.00>77.10	93.00>91.10	93.00>51.10	0.00111334	0.0111334	0.0222667	0.0556668	0.111334	0.167	0.278334	0.556668	0.835002	1.11334
139	(E)-Citral	(E)-Citral	Target	0.99	6	141-27-5		24.479	1303	Y=0.7154333x-0.6872473	0.977963	0.000260174	0.000788405	94.00>79.10	94.00>77.10	84.00>55.10	0.00106474	0.0106475	0.0212949	0.0532372	0.106474	0.159712	0.266186	0.532373	0.798559	1.06475
140	1-Decanol	Decanol	Target	0.995	4	112-30-1		24.588	1313	Y=0.9951905x-0.3730597	0.983461	0.00132295	0.00400893	83.10>55.10	97.10>55.10	111.10>69.10	0.00108206	0.0108206	0.0216412	0.0541031	0.108206	0.162309	0.270516	0.541031	0.811547	1.08206
141	2-Decenal, (E)-	trans-2-Decenal	Target	0.98	1	3913-81-3		24.589	1261	Y=2.11521x+0	0.969261	0.00113893	0.0034513	70.00>55.00	55.00>53.00	70.00>53.00	0.00100989	0.0100989	0.0201978	0.0504945	0.100989	0.151484	0.252472	0.504945	0.757418	1.00989
142	(-)-Bornyl acetate	Bornyl Acetate	Target	0.996	6	5655-61-8		25.185	1329	Y=4.88653x+1.327543	0.998466	0.000462269	0.00140082	95.00>67.10	93.00>77.10	95.00>55.10	0.00122359	0.0122359	0.0244717	0.0611793	0.122359	0.183538	0.305897	0.611793	0.91769	1.22359
143	Indole	Indole	Target	0.99	5	120-72-9		25.398	1294	Y=5.995066x-2.86078	0.985327	0.00153897	0.00466354	117.00>90.10	90.00>63.10	117.00>64.10	0.00119097	0.0119097	0.0238194	0.0595485	0.119097	0.178645	0.297743	0.595485	0.893227	1.19097
144	Naphthalene, 1-methyl-	1-Methylnaphthalene	Target	0.99	3	90-12-0		25.401	1320	Y=2.81652x+0.3180387	0.981831	0.00268254	0.00812891	141.00>115.10	142.00>115.10	115.00>89.10	0.00129789	0.0129789	0.0259578	0.0648945	0.129789	0.194684	0.324472	0.648945	0.973417	1.29789
145	Theaspirane A	Theaspirane A	Target	0.99	5	66537-39-1		25.687	1330	Y=3.393976x+0.5319476	0.999396	0.000562631	0.00170494	138.00>96.10	82.00>54.10	138.00>82.10	0.00118355	0.0118355	0.0236709	0.0591773	0.118355	0.177532	0.295886	0.591773	0.887659	1.18355
146	Carvacrol	Carvacrol	Target	0.98	6	499-75-2		25.728	1353	Y=19.27151x-14.50131	0.98923	0.000539955	0.00163623	150.00>135.10	135.00>91.10	135.00>115.10	0.00116277	0.0116277	0.0232554	0.0581385	0.116277	0.174416	0.290693	0.581385	0.872077	1.16277
147	Naphthalene, 2-methyl-	2-methylnaphthalene	Target	0.99	3	91-57-6		26.042	1343	Y=5.95509x-1.041048	0.981702	0.00228903	0.00693645	141.00>115.10	142.00>115.10	115.00>89.10	0.00117761	0.011776	0.0235521	0.0588803	0.117761	0.176641	0.294401	0.588802	0.883204	1.1776
148	2,4-Decadienal, (E,E)-	trans,trans-2,4-Decadienal	Target	0.945	2	25152-84-5		26.301	1378	Y=0.04045898x+0.08146988	0.957553	0.00206696	0.0062635	81.00>53.00	67.00>65.00	81.00>79.10	0.000999338	0.00999338	0.0199868	0.0499669	0.0999337	0.149901	0.249834	0.499669	0.749503	0.999338
149	Theaspirane B	Theaspirane B	Target	0.99	5	43126-21-2		26.336	1353	Y=3.865249x+0.3580442	0.999738	0.000600774	0.00182053	138.00>96.10	138.00>82.10	82.00>54.10	0.00118355	0.0118355	0.0236709	0.0591773	0.118355	0.177532	0.295886	0.591773	0.887659	1.18355
150	Methyl anthranilate	Methyl anthranilate	Target	0.99	5	134-20-3		27.26	1394	Y=2.091368x-1.450818	0.97173	0.00181271	0.00549306	119.00>92.10	151.00>119.00	119.00>64.10	0.00141075	0.0141075	0.028215	0.0705375	0.141075	0.211613	0.352688	0.705375	1.05806	1.41075
151	Eugenol	Eugenol	Target	0.9941	6	97-53-0		27.907	1432	Y=1.89136x-2.760945	0.964385	0.000320407	0.000970931	164.00>149.10	164.00>77.10	131.00>77.10	0.00138379	0.0138379	0.0276757	0.0691894	0.138379	0.207568	0.345947	0.691894	1.03784	1.38379
152	Copaene	Copaene	Target	0.99	6	3856-25-5		28.67	1447	Y=0.09666688x+0.03557484	0.998473	0.00164128	0.00497358	161.00>105.10	105.00>77.10	119.00>91.10	0.002	0.02	0.04	0.1	0.2	0.3	0.5	1	1.5	2
153	Geranyl acetate	Geranyl Acetate	Target	0.99	5	105-87-3		28.934	1458	Y=0.7433019x-0.7398658	0.971101	0.000765778	0.00232054	121.00>93.10	121.00>77.10	69.00>67.10	0.00107365	0.0107366	0.0214731	0.0536827	0.107366	0.161048	0.268414	0.536827	0.805241	1.07365
154	Hexanoic acid, hexyl ester	Hexyl hexanoate	Target	0.99	3	6378-65-0		29.029	1484	Y=2.553558x-1.303031	0.96403	0.00227838	0.00690417	99.00>71.10	84.00>55.10	117.00>89.10	0.00105881	0.0105881	0.0211761	0.0529403	0.105881	0.158821	0.264701	0.529402	0.794104	1.0588
155	1-Tetradecene	1-Tetradecene	Target	0.99	5	1120-36-1		29.235	1470	Y=1.647711x-1.141322	0.938684	0.00205175	0.00621743	83.00>55.10	97.00>55.10	97.00>69.10	0.000892485	0.00892485	0.0178497	0.0446243	0.0892485	0.133873	0.223121	0.446243	0.669364	0.892485
156	Tetradecane	Tetradecane	Target	0.99	5	629-59-4		29.545	1482	Y=0.4116932x+0.236394	0.960072	0.00387525	0.0117432	85.00>57.10	71.00>55.10	57.00>55.10	0.0012474	0.012474	0.024948	0.06237	0.12474	0.18711	0.31185	0.6237	0.93555	1.2474
157	Caryophyllene	Caryophyllene	Target	0.8	5	87-44-5		30.392	1548	Y=4.044621x-0.8118435	0.998763	0.000550265	0.00166747	93.00>77.10	93.00>91.10	133.00>105.10	0.0009276	0.009276	0.018552	0.04638	0.09276	0.13914	0.2319	0.4638	0.6957	0.9276
158	(Z)-.beta.-Farnesene	(Z)-β-Farnesene	Target	0.983	5	28973-97-9		30.392	1558	Y=3.943928x-0.7927943	0.998904	0.000544145	0.00164893	93.00>77.10	93.00>91.10	120.00>105.10	0.000951052	0.00951052	0.0190211	0.0475526	0.0951053	0.142658	0.237763	0.475526	0.713289	0.951052
159	(E)-.beta.-Farnesene	(E)-β-Farnesene	Target	0.99	5	18794-84-8		31.715	1610	Y=3.943928x-0.7927943	0.998904	0.000544145	0.00164893	93.00>77.00	133.10>105.10	93.00>51.00	0.000951052	0.00951052	0.0190211	0.0475526	0.0951053	0.142658	0.237763	0.475526	0.713289	0.951052
160	.alpha.-Humulene	α-Humulene	Target	0.96	5	6753-98-6		31.716	1618	Y=15.37491x-4.198863	0.993968	0.000677009	0.00205154	93.00>77.10	93.00>91.10	93.00>51.00	0.00062784	0.0062784	0.0125568	0.031392	0.062784	0.094176	0.15696	0.31392	0.47088	0.62784
161	1-Dodecanol	Lauryl alcohol	Target	0.99	4	112-53-8		32.426	1633	Y=0.5608736x+0.1850248	0.956138	0.00361805	0.0109638	83.00>55.10	70.00>55.10	97.00>55.10	0.00090882	0.0090882	0.0181764	0.045441	0.090882	0.136323	0.227205	0.45441	0.681615	0.90882
162	Eicosane	Eicosane	Target	0.978	5	112-95-8		36.39	1899	Y=0x+0	0	0	0	57.00>41.10	99.00>57.10	85.00>57.10	0	0	0	0	0	0	0	0	0	0
163	Ethyl laurate	ethyl dodecanoate	Target	0.99	3	106-33-2		36.59	1906	Y=1.632555x-0.1846108	0.860862	0.0033531	0.0101609	101.00>73.10	88.00>61.10	88.00>70.10	0.00099495	0.0099495	0.019899	0.0497475	0.099495	0.149243	0.248738	0.497475	0.746213	0.99495
164	Heneicosane	Heneicosane	Target	0.99	5	629-94-7		38.976	2085	Y=0.03124645x+0.2996573	0.22573	0.0465748	0.141136	99.00>57.10	85.00>57.10	71.00>56.00	0.00113751	0.0113751	0.0227502	0.0568755	0.113751	0.170627	0.284378	0.568755	0.853133	1.13751

## Sheet: Table S3
Aroma Descriptor	Preparation
Nutty	5 ul of benzaldehyde (99.5%) to 995 μl of 10% PEG
Grainy	4ml of 160ppm isobutyraldehyde in 21ml 10% PEG
Rancid	Oxidized flaked rice prepared by adding 1.3 ml water and heating at 80 °C
Waxy	Melted unscented candle wax
Fermented Dough	Mixed a pinch of yeast with wheat flour and water; allow slight fermentation
Popcorn	5 ul of 150 ppm 2 acetyl pyrroline in 995 ul of 10% PEG
Musty	5 ul of tricholoroanisole (99%) in 995 ul of 10% PEG
Woody	5 ul of eugenol (99.4%) in 995 ul of 10% PEG
Phenol	10 ul of 10% 4-venyl phenol in 990 ul of 10% PEG
Vanilla	Add 0.8g of vanillin into 100 mL of water. Use stir plate help dissolve. May be prepped ahead of time and stored in refrigerator
Fruity	5 ul of 2 pentylfuran (96%) in 995 ul of 10% PEG
Floral	0.375ml of 15ppm linalool in 24.6 ml 10% PEG
Citrus	2.5ml of 100ppm d-limonene in 22.5ml 10% PEG
Herbal	5ul of Franesene (98.3%) from stock in 995 ul of 10% PEG
Grassy	0.5 ml of 20ppm hexanal in 24.5ml 10% PEG

## Sheet: Table S4
			Amylose	Gel Temp (°C)				Grain Size			Grain Color			Unadjusted		Grouping	Bias Adjusted	Sensory Descriptors																Volatile Compounds (ppm)
Cultivar Number	Subspecies	Cluster No (Based on Fig 3)	Amylose (%)	Onset	Peak	End	Enthalpy (Del h) (J/g)	Whole Kernel Length (mm)	Whole Kernel Width (mm)	Length/Width Ratio	*L median	*a median	*b median	Unadusted Aroma Intensity	STDEV (unadjusted Aroma intensity)	Unadjusted mean (Least Mean square )	Adjusted Aroma Intensity	Nutty	Grainy	Rancid	Waxy	Fermented Dough	Popcorn	Musty	Woody	Phenol	Vanilla	Fruity	Floral	Citrus	Herbal	Grassy	Other	Isobutyraldehyde	Ethyl acetate	Isobutylalcohol	1,4-Pentadien-3-ol	2-Pentanone	Acetylacetone	Pentanal	Ethyl propionate	3-Methyl-3-buten-1-ol	Isoamyl alcohol	2-Methyl-1-butanol	1-Pentanol	Hexanal	2-Hexanol	Ethyl butyrate	Methylpyrazine
R76	N/A	5	13.97	62.35	68.76	76.05	6.496	5.981	2.349	2.578	62.35	-2	8	41.0833	7.02333	DEFGHIJKLMNOPQRSTUVWXY	42.041	0.25	0.583333	0.666667	0.166667	0.166667	0.0833333	0.333333	0.0833333	0.25	0	0	0	0	0.166667	0.0833333	0.0833333	0.00313187	0.0609196	0.0169536	0.0220257	0.0228346	0.0109219	0.297416	0.0109079	0.0014108	0.335776	0.0629252	0.219181	0.0565385	0.0147034	0.00371352	0.000444834
R12	TRJ-IND admix	3	19.083	68.78	76.03	84.3	8.069	6.34	2.048	3.1	62.75	-2	9	41.4	6.28185	DEFGHIJKLMNOPQRSTUVWXY	41.7321	0.333333	0.8	0.666667	0.333333	0.0666667	0.2	0.333333	0.133333	0.0666667	0.333333	0	0	0.0666667	0	0.133333	0.0666667	0.00444507	0.0779959	0.0133287	0.0429036	0.032276	0.0288708	0.45475	0.0204998	0.00151197	0.268717	0.0349177	0.305199	0.0885858	0.027597	0.00651866	0.000606002
R75	N/A	3	12.895	63.1	70.29	77.84	6.139	5.248	2.832	1.876	65.1	-2	9	45.4615	6.74779	BCDEFGHIJKLMNOPQRSTUVW	44.4461	0.384615	0.384615	0.615385	0.153846	0.230769	0.461538	0.307692	0.0769231	0.0769231	0.230769	0	0	0.0769231	0.0769231	0.0769231	0	0.00761048	0.0485098	0.0260338	0.0217118	0.0297536	0.0167811	0.29423	0.00928533	0.00266879	0.718721	0.0617162	0.300758	0.0811423	0.024209	0.011129	0.000676064
R109	N/A	5	18.6	70.03	75.68	81.97	5.385	5.85	2.193	2.68	43.92	14	25	42.9231	6.74779	CDEFGHIJKLMNOPQRSTUVWXY	43.1671	0.307692	0.384615	0.615385	0	0.153846	0.307692	0.0769231	0.230769	0.153846	0.461538	0	0.153846	0	0.0769231	0.230769	0.0769231	0.00439487	0.054582	0.0173719	0.0260111	0.0200717	0.0114616	0.215343	0.0123582	0.00167225	0.414385	0.056248	0.227605	0.053936	0.0176436	0.00357343	0.000703758
R122	N/A	5	19.445	71.3	76.47	82.31	4.395	6.36	2.508	2.547	64.71	-2	11	46.8667	6.28185	BCDEFGHIJKLMNOPQRSTU	45.0466	0.266667	0.266667	0.6	0.266667	0.2	0.333333	0.133333	0.0666667	0.266667	0.333333	0	0.0666667	0	0.133333	0.266667	0	0.00482888	0.0525199	0.0170424	0.0381756	0.0179697	0.0148937	0.302055	0.0118006	0.00143957	0.338348	0.0363979	0.279884	0.0986763	0.0218897	0.00339389	0.000536916
R67	N/A	4	24.73	67.6	73.59	80.57	6.245	6.054	2.171	2.814	58.04	0	15	33	6.50234	NOPQRSTUVWXY	36.722	0.357143	0.5	0.571429	0.285714	0.214286	0	0.357143	0.357143	0.5	0.0714286	0.0714286	0.0714286	0	0.0714286	0.0714286	0.214286	0.00469177	0.0619721	0.00837373	0.0175995	0.0222134	0.00163663	0.209757	0.0111661	0.00148992	0.308638	0.0159016	0.193459	0.129786	0.0269268	0.00316915	0.000588167
R85	N/A	4	18.005	65.95	75.45	82.8	5.038	7.37	2.202	3.461	64.71	-2	7	40.6364	7.33563	DEFGHIJKLMNOPQRSTUVWXY	42.8131	0.454545	0.545455	0.545455	0.545455	0.0909091	0.181818	0.272727	0.272727	0.0909091	0.0909091	0	0.0909091	0	0.181818	0.0909091	0.0909091	0.00321945	0.0692789	0.008087	0.0299828	0.0273088	0.0147224	0.3401	0.0110391	0.00150261	0.428169	0.0198598	0.241002	0.0709734	0	0.00490555	0.00049515
R47	N/A	4	21.8	69.88	74.59	80.13	7.271	6.923	2.53	2.771	64.71	-2	7	31.1818	7.33563	PQRSTUVWXY	38.4435	0.454545	0.545455	0.545455	0.363636	0	0.181818	0.454545	0.181818	0.272727	0.0909091	0	0	0	0.0909091	0.181818	0	0.00451418	0.0845006	0.013248	0.0153269	0.0104648	0.021509	0.114799	0.0132035	0.00116897	0.242155	0.0392954	0.185062	0.110976	0.0241408	0.00221396	0.000475951
R81	N/A	5	14.215	62.89	69.03	74.69	5.771	6.079	2.316	2.683	61.57	-2	6	42.8462	6.74779	CDEFGHIJKLMNOPQRSTUVWXY	43.687	0.230769	0.461538	0.538462	0.307692	0.0769231	0.307692	0.307692	0.153846	0.307692	0.307692	0	0	0.0769231	0.153846	0.0769231	0	0.00296876	0.0586418	0.009418	0.0361108	0.0240431	0.0130677	0.169499	0.00848658	0.00142806	0.330705	0.0252391	0.196173	0.0695692	0.0181064	0.00563283	0.00055222
R6	IND	3	22.5359	58.83	66.29	74.84	6.004	5.775	2.242	2.6	60.39	-2	8	47	6.28185	BCDEFGHIJKLMNOPQRSTU	44.9616	0.266667	0.733333	0.533333	0.266667	0.2	0.466667	0.333333	0.133333	0	0.133333	0	0.0666667	0	0	0.0666667	0.133333	0.00316018	0.0818731	0.00737747	0.0332745	0.0189768	0.0181603	0.160581	0.00886123	0.00126657	0.179072	0.0204564	0.236686	0.109663	0.0259722	0.00299687	0.00047326
R10	IND	3	23.1663	71.6	76.36	82.96	6.977	5.495	2.761	2	68.63	-1	8	45.8	6.28185	BCDEFGHIJKLMNOPQRSTUVW	44.1061	0.466667	0.6	0.533333	0.4	0.133333	0.4	0.266667	0.133333	0.0666667	0.266667	0	0	0	0	0	0	0.00274518	0.0513281	0.0069133	0.0283469	0.0194498	0.0205937	0.211073	0.00967489	0.00168551	0.221291	0.021708	0.278179	0.0974656	0.0249337	0.00364872	0.000546956
R14	TRJ	5	25.9184	65.74	74.16	81.6	6.345	5.619	1.99	2.9	80	1	14	41.4667	6.28185	DEFGHIJKLMNOPQRSTUVWXY	41.768	0.333333	0.6	0.533333	0.466667	0.266667	0.2	0.266667	0.2	0.266667	0.133333	0.0666667	0	0.0666667	0.0666667	0.133333	0	0.0035658	0.0886572	0.00901505	0.0658733	0.0379025	0.0296497	0.672428	0.0182547	0.00253729	0.288711	0.031764	0.301944	0.0945094	0.0339659	0.00554157	0.000772461
R11	TRJ	3	20.7037	71.88	77.78	85.61	8.667	6.553	2.066	3.2	64.71	-2	8	39.8667	6.28185	EFGHIJKLMNOPQRSTUVWXY	40.9048	0.133333	0.866667	0.533333	0.466667	0.133333	0.2	0.266667	0.2	0.2	0.266667	0	0	0	0	0.2	0	0.00369123	0.0581707	0.00754499	0.0354682	0.0235575	0.0163583	0.143819	0.0104751	0.00142585	0.21891	0.0256352	0.176703	0.0838802	0.0233378	0.00295161	0.000555421
R120	N/A	4	20.38	69.52	75.41	81.3	6.255	6.238	2.503	2.505	63.14	-1	9	56.4286	6.50234	ABCDEFG	49.7552	0.142857	0.428571	0.5	0.357143	0.142857	0.0714286	0.428571	0.0714286	0.285714	0.214286	0	0.214286	0.0714286	0.142857	0.0714286	0	0.0044294	0.042874	0.0110983	0.0255047	0.0281515	0.0155313	0.185222	0.00859349	0.00149988	0.373167	0.0292928	0.227459	0.0839605	0.0173174	0.00426437	0.000508423
R55	N/A	4	18.115	60.81	67.38	74.79	4.909	5.089	3.073	1.67	65.49	-2	13	51.1	7.69367	ABCDEFGHIJKLMN	44.6703	0.4	0.5	0.5	0.1	0	0.3	0.3	0.3	0.1	0.1	0	0.1	0.1	0.3	0.1	0	0.00515974	0.0742019	0.014788	0.0152703	0.0167474	0.0219526	0.272985	0.00899669	0.00106412	0.252445	0.0505231	0.228279	0.179847	0.0331095	0.00263402	0.000481022
R54	N/A	3	17.46	59.82	68.27	76.34	7.736	5.165	2.967	1.752	63.92	-1	13	46.8	7.69367	BCDEFGHIJKLMNOPQRSTU	42.7844	0.3	0.6	0.5	0.5	0.1	0.4	0.3	0.2	0	0.1	0.1	0	0	0.2	0.1	0.2	0.00400935	0.0986598	0.0140729	0.0149961	0.0166917	0.0199486	0.250359	0.0137475	0.00151591	0.265803	0.0518263	0.186486	0.114494	0.0204659	0.0027065	0.000394853
R44	N/A	5	15.145	61.2	69.25	75.98	4.545	5.265	3.133	1.688	63.53	-1	11	37	8.60178	HIJKLMNOPQRSTUVWXY	40.7437	0.25	0.375	0.5	0.375	0.125	0	0.25	0.25	0.25	0.125	0	0	0	0.125	0.125	0	0.00332011	0.0722536	0.00655997	0.0173505	0.0204642	0.0196187	0.56363	0.0118731	0.00118763	0.235671	0.0127524	0.205335	0.119172	0.0114114	0.00574089	0.000502577
R107	N/A	5	23.295	70.51	75.16	80.7	6.261	6.06	2.3	2.645	60.78	-1	8	34.0714	6.50234	KLMNOPQRSTUVWXY	38.3615	0.285714	0.571429	0.5	0.285714	0.142857	0.142857	0.357143	0.0714286	0.285714	0.285714	0	0.0714286	0	0.142857	0.0714286	0	0.00288012	0.0679541	0.0133885	0.0378457	0.0205976	0.0145451	0.280354	0.013255	0.00195288	0.378681	0.048846	0.338334	0.0745659	0.0242376	0.00507507	0.000569469
R125	N/A	1	13.34	61.71	68.84	76.05	6.66	5.557	2.93	1.906	63.92	-2	12	50.8	6.28185	ABCDEFGHIJKLMNO	47.1689	0.2	0.333333	0.466667	0.266667	0.2	0.733333	0.0666667	0.2	0.0666667	0.133333	0	0.0666667	0	0.0666667	0	0.2	0.00566614	0.138391	0.0144473	0.0273975	0.0268378	0.0232653	0.587441	0.0179911	0.00208114	0.403362	0.0336999	0.337849	0.0938825	0.0276147	0.00572553	0.000547197
R2	IND	5	26.3178	61.01	68.28	76.58	6.625	5.324	2.66	2	65.88	-1	8	43.0667	6.28185	CDEFGHIJKLMNOPQRSTUVWXY	42.8394	0.133333	0.6	0.466667	0.333333	0.0666667	0.266667	0.266667	0.133333	0.333333	0.2	0	0	0	0	0.133333	0	0.00428288	0.0653667	0.0156794	0.0381622	0.0231917	0.0222453	0.298339	0.0116909	0.00204489	0.314419	0.0661644	0.358081	0.0789479	0.0269932	0.00478039	0.000593383
R16	TRJ	4	21.8782	71.65	77.04	85.01	7.904	6.8	2.037	3.4	65.88	-2	6	38.3333	6.28185	GHIJKLMNOPQRSTUVWXY	40.0774	0.4	0.533333	0.466667	0.333333	0	0.333333	0.2	0.333333	0.0666667	0.133333	0	0.0666667	0	0	0.266667	0	0.00414104	0.0646999	0.00901519	0.101047	0.026203	0.0249969	0.176703	0.011388	0.00171713	0.220313	0.0271776	0.289975	0.116117	0.0384598	0.00352454	0.000613186
R121	N/A	3	19.935	68.51	73.78	79.94	5.2	5.649	2.311	2.477	59.61	0	15	36.3333	6.28185	HIJKLMNOPQRSTUVWXY	39.3633	0.333333	0.466667	0.466667	0.266667	0.133333	0.333333	0.2	0.333333	0.2	0.2	0.0666667	0	0	0.0666667	0.133333	0.0666667	0.0071852	0.11912	0.0136165	0.0249778	0.0194501	0.0211037	0.296969	0.0202986	0.00162261	0.321389	0.0275132	0.325005	0.151716	0.0329357	0.00406033	0.000551198
R35	IND	3	21.338	71.35	76.68	84.76	8.812	5.723	2.714	2.1	66.27	-1	11	44.5385	6.74779	BCDEFGHIJKLMNOPQRSTUVW	42.7635	0.461538	0.692308	0.461538	0.384615	0.153846	0.230769	0.384615	0.230769	0.0769231	0.0769231	0.0769231	0	0.0769231	0.230769	0	0	0.00206972	0.0572706	0.0210138	0.078882	0.0276582	0.0108065	0.391055	0.00798185	0.00252806	0.235029	0.0471723	0.651558	0.149269	0.0322037	0.00436827	0.00116192
R111	N/A	4	22.02	58.55	65.91	73.3	4.734	6.121	2.109	2.924	62.75	-2	9	42.6154	6.74779	CDEFGHIJKLMNOPQRSTUVWXY	42.2731	0.0769231	0.538462	0.461538	0.461538	0.153846	0.307692	0.153846	0.0769231	0.307692	0.153846	0	0.0769231	0	0.230769	0.153846	0	0.00367839	0.0779255	0.00978552	0.0263678	0.0235298	0.0196699	0.266935	0.0158435	0.00132701	0.24849	0.0231996	0.229559	0.0822747	0.0212645	0.00352165	0.000527933
R28	IND	3	11.073	63.41	70.2	78.13	6.869	6.166	2.116	2.9	65.88	-2	8	39	6.74779	EFGHIJKLMNOPQRSTUVWXY	40.4514	0.461538	0.615385	0.461538	0.384615	0.230769	0.307692	0.0769231	0.307692	0.153846	0.384615	0	0	0	0.0769231	0.0769231	0	0.00372211	0.0738244	0.0167932	0.0439799	0.037792	0.0239412	0.446802	0.0150576	0.00324508	0.275135	0.0480448	0.719212	0.189308	0.0493244	0.00948006	0.0011342
R50	N/A	5	16.41	64.75	70.38	77.74	4.976	5.225	3.182	1.645	66.67	-3	12	47.0909	7.33563	BCDEFGHIJKLMNOPQRSTU	45.7962	0.0909091	0.545455	0.454545	0.181818	0.272727	0.181818	0.636364	0.181818	0.363636	0.181818	0	0	0	0.272727	0.181818	0.272727	0.00438116	0.0419321	0.0203207	0.00860831	0.0249589	0.015587	0.559028	0.00696029	0.00279705	0.200858	0.035646	0.383342	0.115024	0.0213027	0.00650772	0.00201655
R48	N/A	4	22.7	68.79	74.46	80.2	4.652	5.106	2.888	1.782	66.27	-2	13	42	7.33563	DEFGHIJKLMNOPQRSTUVWXY	43.4434	0.454545	0.636364	0.454545	0.272727	0.0909091	0.0909091	0.181818	0.272727	0.0909091	0.272727	0	0.0909091	0.0909091	0.0909091	0.0909091	0.181818	0.00604747	0.0741156	0.0220797	0.0255989	0.0216486	0.0313487	0.364332	0.017016	0.00144989	0.407092	0.0727132	0.2202	0.0961454	0.0225646	0.00583007	0.000513729
R87	N/A	5	0.195	58.64	67.92	76.27	6.746	4.93	2.897	1.711	73.73	1	15	39.9091	7.33563	EFGHIJKLMNOPQRSTUVWXY	42.477	0.272727	0.545455	0.454545	0.272727	0.272727	0.272727	0.181818	0.181818	0.272727	0.0909091	0	0	0	0.181818	0.181818	0.0909091	0.00593915	0.109282	0.0128857	0.0203305	0.0285288	0.0246788	0.701443	0.0158727	0.00129016	0.355744	0.0165715	0.456173	0.233897	0.039519	0.00313878	0.000635993
R46	N/A	5	13.44	61.27	69.14	77.32	7.073	5.014	2.933	1.717	63.14	-1	12	32.6364	7.33563	NOPQRSTUVWXY	39.1158	0.454545	0.727273	0.454545	0.272727	0.181818	0.181818	0.454545	0.272727	0.272727	0.181818	0	0	0	0.0909091	0	0	0.00309579	0.0527278	0.0107162	0.0162693	0.0227259	0.016168	0.237446	0.00835154	0.00120636	0.18397	0.0277799	0.206174	0.0969782	0.0104253	0.00837315	0.000515161
R66	N/A	5	13.045	64.33	72.27	79.65	5.583	5.058	3.305	1.574	70.98	2	14	51.2857	6.50234	ABCDEFGHIJKLMN	46.274	0.285714	0.428571	0.428571	0.285714	0.357143	0.357143	0.428571	0.285714	0.214286	0.285714	0.142857	0	0	0.214286	0.214286	0	0.00387672	0.0966723	0.0141913	0.0211152	0.0323587	0.00173638	0.234482	0.0156693	0.00177691	0.439632	0.0210904	0.256751	0.0688066	0.0177023	0.00830751	0.00167839
R102	N/A	3	12.75	65.56	72.49	79.57	3.941	4.965	2.782	1.825	63.92	-1	11	48.6429	6.50234	ABCDEFGHIJKLMNOPQR	45.9732	0.357143	0.714286	0.428571	0.5	0.0714286	0.357143	0.0714286	0.214286	0.0714286	0.285714	0	0.0714286	0	0.214286	0.214286	0.0714286	0.00474419	0.124156	0.017767	0.0319009	0.0263781	0.0232447	0.554227	0.0189742	0.00241299	0.476094	0.0402704	0.380727	0.0771568	0.0269634	0.00767439	0.000574688
R19	TRJ	2	22.5594	70.96	76.41	83.8	8.862	6.728	2.218	3.1	65.88	-1	9	43.2143	6.50234	CDEFGHIJKLMNOPQRSTUVWXY	42.0577	0.214286	0.5	0.428571	0.357143	0.142857	0.428571	0.142857	0.142857	0.0714286	0.0714286	0	0.142857	0	0.0714286	0.142857	0.0714286	0.00393781	0.0787856	0.0130326	0.160055	0.0307374	0.0250639	0.266507	0.0164331	0.00243095	0.194965	0.0297136	0.566967	0.140222	0.0356112	0.0141435	0.00106094
R21	TEJ	4	19.4707	61.11	69.95	79.77	6.936	6.171	2.888	2.2	63.53	1	17	42.2143	6.50234	DEFGHIJKLMNOPQRSTUVWXY	41.5353	0.428571	0.357143	0.428571	0.285714	0.0714286	0.214286	0.285714	0.285714	0.214286	0.0714286	0	0.142857	0	0.285714	0.214286	0	0.00451387	0.105459	0.0234797	0.0799943	0.0355084	0.0252836	0.635216	0.0161065	0.0038445	0.612021	0.0610665	1.02064	0.175025	0.0595199	0.0130397	0.00101446
R32	AUS	5	27.3043	67.7	74.69	82.94	8.524	5.685	2.407	2.4	60.39	1	15	38.3571	6.50234	GHIJKLMNOPQRSTUVWXY	40.3151	0.357143	0.5	0.428571	0.357143	0.142857	0.285714	0.428571	0.0714286	0.285714	0.214286	0	0	0	0.0714286	0	0	0.00298477	0.0247136	0.0128942	0.031929	0.0266054	0.011745	0.207426	0.00461406	0.0020334	0.19788	0.0376933	0.569791	0.179358	0.036503	0.0023226	0.00129507
R24	TEJ	3	17.3447	72.4	78.11	86.02	8.251	5.99	2.851	2.1	64.71	1	16	50.25	7.02333	ABCDEFGHIJKLMNOP	45.3957	0.5	0.416667	0.416667	0.666667	0.166667	0.333333	0.25	0.0833333	0	0.166667	0	0.0833333	0	0.166667	0.25	0	0.00581147	0.110796	0.0253797	0.0907721	0.0407615	0.0214781	0.797879	0.0177363	0.00367087	0.438221	0.0622169	0.835968	0.124393	0.0369683	0.0130052	0.00112912
R39	N/A	4	13.11	73.7	78.42	84.16	6.597	6.162	2.852	2.178	63.92	-1	13	36.5	7.02333	HIJKLMNOPQRSTUVWXY	38.7426	0.25	0.666667	0.416667	0.166667	0	0.0833333	0.166667	0.416667	0.416667	0.166667	0.166667	0.0833333	0	0.0833333	0.0833333	0	0.00519862	0.0581545	0.0124808	0.0193112	0.0240709	0.0174215	0.384752	0.0106766	0.00122449	0.282062	0.0357745	0.244518	0.139795	0.0297956	0.00413584	0.000567655
R62	N/A	3	1.655	63.96	71.93	79.37	6.708	5.103	2.902	1.776	72.16	3	18	29.3333	7.02333	STUVWXY	36.3557	0.25	0.666667	0.416667	0.416667	0	0.25	0.25	0.166667	0.0833333	0.333333	0	0.0833333	0	0	0.0833333	0	0.00560782	0.0656225	0.0249365	0.0263472	0.0311362	0.0208555	0.753179	0.0114001	0.00185612	0.490944	0.0551084	0.508996	0.237681	0.0501448	0.00436083	0.000531715
R80	N/A	5	23.295	71.65	76.66	82.58	8.079	5.293	3.019	1.783	43.53	19	30	57.8	7.69367	ABCDE	47.6088	0.1	0.5	0.4	0.1	0.1	0.2	0.2	0.1	0.4	0.4	0	0.1	0.1	0.2	0.4	0.1	0.00864542	0.042689	0.0186259	0.0449045	0.0264067	0.013916	0.155243	0.00740416	0.00174759	0.760316	0.0457396	0.229543	0.057159	0.015044	0.00509531	0.000704605
R7	IND	3	22.4993	72.29	76.85	83.7	9.947	6.154	2.572	2.4	70.2	-1	11	49.4	6.28185	ABCDEFGHIJKLMNOPQ	46.2566	0.333333	0.4	0.4	0.466667	0.133333	0.4	0.133333	0.333333	0.2	0.2	0.2	0.0666667	0.0666667	0.2	0.133333	0	0.00306934	0.0540502	0.0152141	0.0250664	0.0224153	0.0139758	0.345526	0.00824976	0.00169501	0.335435	0.0420303	0.289021	0.0850425	0.0264128	0.00344024	0.000418032
R124	N/A	4	13.155	59.78	67.82	76.42	7.17	5.331	3.043	1.764	63.92	-2	14	46.4667	6.28185	BCDEFGHIJKLMNOPQRSTUV	44.8308	0.266667	0.666667	0.4	0.4	0.0666667	0.133333	0.4	0.2	0.2	0.2	0	0.133333	0	0.133333	0.133333	0	0.00416576	0.0678793	0.0118974	0.0170021	0.022887	0.0176594	0.50572	0.0088607	0.0014276	0.267868	0.0248143	0.323696	0.126147	0.0276745	0.00485108	0.000498109
R56	N/A	2	15.7014	61.84	68.29	73.76	3.087	5.228	2.868	1.839	63.92	-1	13	45.8	7.69367	BCDEFGHIJKLMNOPQRSTUVW	42.3458	0.5	0.3	0.4	0.3	0.2	0.2	0.4	0.1	0.2	0.2	0.1	0.1	0	0.3	0	0	0.00570008	0.0924757	0.0156899	0.0161333	0.0262011	0.0252556	0.206513	0.014128	0.00108813	0.324161	0.035355	0.203663	0.154696	0.0304503	0.00267458	0.000419262
R15	TRJ	4	27.1869	66.97	74.26	83.62	8.32	7.135	2.493	2.9	63.92	-2	8	39.0667	6.28185	EFGHIJKLMNOPQRSTUVWXY	40.4731	0.266667	0.8	0.4	0.4	0.266667	0.2	0.2	0.266667	0.2	0.133333	0	0.133333	0	0.0666667	0.2	0.0666667	0.00449734	0.0624448	0.0106868	0.0450455	0.0289239	0.0197814	0.311738	0.0102831	0.00171141	0.308013	0.0312432	0.269993	0.0865723	0.0168829	0.00543782	0.000600782
R3	IND	4	30.3229	71.73	76.76	83.22	8.686	5.539	2.751	2	63.14	1	16	38.6	6.28185	FGHIJKLMNOPQRSTUVWXY	40.4294	0.133333	0.533333	0.4	0.466667	0.2	0.266667	0.4	0.0666667	0.333333	0.0666667	0	0.0666667	0	0.0666667	0.133333	0	0.00302718	0.0989101	0.00925243	0.0215475	0.0197295	0.0167088	0.357354	0.012731	0.00170166	0.239451	0.028593	0.288993	0.0723482	0.0224784	0.00635774	0.000427728
R8	TRJ	4	28.5023	70.56	76.11	84	7.388	6.67	1.937	3.5	67.84	-1	7	36.9333	6.28185	HIJKLMNOPQRSTUVWXY	39.5301	0.2	0.666667	0.4	0.6	0.2	0.266667	0.2	0.133333	0.2	0.0666667	0	0.133333	0.0666667	0.0666667	0.133333	0	0.00394644	0.0542921	0.0107239	0.0484374	0.0334601	0.0209053	0.460935	0.00874257	0.0016577	0.283816	0.0253259	0.287766	0.100002	0.0247162	0.00363271	0.000523264
R13	TRJ	3	28.2909	71.77	77.01	83.93	7.774	6.881	2.246	3.1	68.63	-1	5	35.0667	6.28185	JKLMNOPQRSTUVWXY	38.3149	0.2	0.666667	0.4	0.333333	0.133333	0.2	0.266667	0.133333	0.0666667	0.2	0	0.0666667	0	0.133333	0.133333	0	0.00276221	0.0563049	0.00621667	0.0367806	0.0222303	0.0181761	0.227369	0.00869053	0.00126482	0.159432	0.0193692	0.21625	0.0955763	0.0249448	0.00426193	0.000472546
R53	N/A	5	16.755	60.24	68.51	77.6	5.917	5.377	2.856	1.911	59.61	0	12	24.9	7.69367	XY	33.1794	0.4	0.4	0.4	0.2	0.3	0.2	0.4	0.1	0	0.1	0	0	0.1	0	0.1	0.1	0.00413984	0.0494186	0.0156585	0.0218417	0.0246578	0.0176938	0.189351	0.00997873	0.00124934	0.376733	0.0645781	0.218089	0.101287	0.0259314	0.00469684	0.000453181
R27	AUS	4	22.7497	72.35	76.75	82.85	7.438	5.29	1.917	2.773	62.75	0	14	53.6923	6.74779	ABCDEFGHIJ	47.8543	0.230769	0.615385	0.384615	0.384615	0.153846	0.307692	0.307692	0.153846	0.307692	0.153846	0	0.153846	0.0769231	0.153846	0.0769231	0.153846	0.00431538	0.0393095	0.0187118	0.0151269	0.0340488	0.0180729	0.218708	0.00930787	0.00259257	0.330256	0.0581335	0.55259	0.159	0.0414672	0.00370637	0.000683948
R88	N/A	2	12.65	62.21	69.64	77.75	5.677	5.107	2.983	1.72	62.35	-3	14	41.8462	6.74779	DEFGHIJKLMNOPQRSTUVWXY	42.6244	0.307692	0.615385	0.384615	0.153846	0.153846	0.307692	0.230769	0.0769231	0.230769	0.230769	0.0769231	0.0769231	0.0769231	0.153846	0.153846	0.0769231	0.00491735	0.0771175	0.00742542	0.0181558	0.0201274	0.0185305	0.336743	0.0116058	0.00145743	0.333634	0.0155675	0.292206	0.135048	0.0162118	0.0039944	0.000544869
R57	N/A	2	20.595	70.62	76.1	82.35	5.819	6.133	1.971	3.137	66.27	-2	5	35.1538	6.74779	JKLMNOPQRSTUVWXY	39.8112	0.384615	0.538462	0.384615	0.307692	0	0.307692	0.230769	0.0769231	0	0.307692	0.0769231	0.230769	0	0.0769231	0	0	0.00277778	0.0481938	0.0138197	0.0267171	0.0258208	0.0143938	0.078376	0.0101283	0.00145254	0.423162	0.0627317	0.190191	0.0978275	0.0236188	0.00278763	0.000453467
R110	N/A	2	24.49	68.49	74.22	80.59	6.109	5.37	2.268	2.397	64.71	-3	11	35.4615	6.74779	IJKLMNOPQRSTUVWXY	39.4075	0.0769231	0.615385	0.384615	0.230769	0.0769231	0.384615	0.230769	0.0769231	0.230769	0.307692	0.230769	0.230769	0	0.0769231	0.0769231	0.0769231	0.00644553	0.1182	0.0167971	0.0244621	0.0259981	0.0282805	0.624704	0.0239804	0.00175757	0.345663	0.0411404	0.349305	0.155591	0.0408951	0.00407201	0.000713473
R89	N/A	2	14.57	62.81	69.78	77.45	3.997	5.161	2.734	1.901	63.53	-2	8	31.7692	6.74779	OPQRSTUVWXY	37.547	0.230769	0.307692	0.384615	0.384615	0.153846	0.307692	0.230769	0	0.230769	0.0769231	0.153846	0.153846	0.153846	0	0.153846	0	0.0039986	0.0593247	0.00693546	0.047	0.026436	0.018399	0.317209	0.00930383	0.00209366	0.418558	0.016812	0.327617	0.0830716	0.0159029	0.0168109	0.000604116
R43	N/A	2	14.755	59.9	68.08	75.82	5.84	4.727	3.038	1.569	60.78	-3	17	33.625	8.60178	MNOPQRSTUVWXY	39.4456	0.375	0.25	0.375	0.375	0	0.375	0.125	0	0.25	0.25	0.25	0	0.125	0	0	0	0.00565088	0.110074	0.0097029	0.0223	0.024664	0.0221999	0.412221	0.0141035	0.00138757	0.285848	0.016632	0.248437	0.137379	0.0167481	0.00372162	0.000524967
R49	N/A	5	0	62.14	68.67	76.21	5.158	4.853	2.671	1.864	70.2	1	21	42.3636	7.33563	DEFGHIJKLMNOPQRSTUVWXY	43.6114	0.363636	0.363636	0.363636	0	0.363636	0.545455	0.272727	0.181818	0.181818	0.181818	0	0	0	0.181818	0.181818	0.181818	0.00681588	0.120227	0.0163343	0.0160633	0.0225477	0.0284259	0.703027	0.0222007	0.00122666	0.231953	0.03582	0.398693	0.307967	0.0570792	0.00347385	0.000469327
R98	N/A	4	19.75	68.34	74.17	80.98	5.727	5.854	2.666	2.215	56.08	0	15	46.5	6.50234	BCDEFGHIJKLMNOPQRSTUV	44.5688	0.214286	0.642857	0.357143	0.5	0.0714286	0.214286	0.357143	0.142857	0.285714	0.0714286	0	0	0	0.0714286	0.285714	0.0714286	0.00408041	0.0801432	0.0125685	0.0365771	0.0232722	0.0248537	0.249763	0.0156583	0.00230966	0.314349	0.0516031	0.32362	0.125155	0.0537689	0.00378473	0.000613948
R114	N/A	5	16.88	63.79	69.63	76.57	4.819	5.189	2.921	1.784	65.49	-2	14	40.2857	6.50234	DEFGHIJKLMNOPQRSTUVWXY	41.3226	0.0714286	0.642857	0.357143	0.214286	0.285714	0.428571	0.428571	0.142857	0.214286	0.0714286	0	0	0	0.0714286	0.357143	0	0.0054838	0.0940819	0.018659	0.0240696	0.0292473	0.0256343	0.8589	0.0155576	0.00199221	0.397259	0.0305244	0.35694	0.0912249	0.0212226	0.0044514	0.000611704
R103	N/A	5	14.26	73.34	79.47	87.64	6.057	5.701	2.661	2.148	69.8	1	12	39	6.50234	EFGHIJKLMNOPQRSTUVWXY	40.936	0.428571	0.571429	0.357143	0.285714	0.142857	0.214286	0.357143	0.214286	0.285714	0.285714	0.0714286	0	0.0714286	0.0714286	0.0714286	0	0.00235997	0.0671323	0.0126893	0.0350226	0.0208264	0.0136414	0.599294	0.0141418	0.00191966	0.343033	0.0394018	0.307637	0.0740376	0.0238498	0.00479314	0.000571633
R68	N/A	4	16.925	61.49	70.27	78.89	5.486	5.271	3.103	1.714	64.71	0	12	39.2143	6.50234	EFGHIJKLMNOPQRSTUVWXY	39.9682	0.214286	0.642857	0.357143	0.285714	0.0714286	0.357143	0.285714	0.214286	0.214286	0.0714286	0.0714286	0.0714286	0	0.0714286	0.142857	0.0714286	0.00297452	0.0547811	0.00939077	0.0170918	0.0216942	0.00137637	0.461668	0.00968864	0.00209768	0.301297	0.0202926	0.204082	0.105676	0.0202856	0.0047282	0.000674357
R101	N/A	5	21.925	73.21	78.01	84.16	5.097	5.417	2.758	1.993	44.71	14	23	35	6.50234	JKLMNOPQRSTUVWXY	38.8465	0.214286	0.5	0.357143	0.428571	0.0714286	0.285714	0.285714	0.214286	0.357143	0.285714	0	0.0714286	0	0.142857	0.0714286	0.0714286	0.00548013	0.0554245	0.0154509	0.026027	0.0213763	0.0117503	0.184169	0.0105461	0.00162007	0.424519	0.0467809	0.232438	0.0538251	0.0228351	0.00370701	0.000661183
R106	N/A	2	22.21	72.88	77.67	83.96	4.281	5.486	2.563	2.157	45.49	13	22	34.5	6.50234	KLMNOPQRSTUVWXY	38.5853	0.357143	0.5	0.357143	0.285714	0.0714286	0.214286	0.214286	0.0714286	0.428571	0.0714286	0.0714286	0.142857	0.0714286	0	0.0714286	0	0.00629759	0.121059	0.0258516	0.0284826	0.0279285	0.0231901	1.30313	0.0180527	0.00225542	0.567626	0.0574549	0.402914	0.0711769	0.0207205	0.00560893	0.000799156
R104	N/A	4	15.755	59.19	67.22	75.75	6.259	4.954	2.884	1.731	70.59	0	15	31.2857	6.50234	PQRSTUVWXY	36.9063	0.0714286	0.571429	0.357143	0.571429	0.142857	0.0714286	0.357143	0.214286	0.357143	0.0714286	0.142857	0.0714286	0	0.0714286	0.214286	0.0714286	0.0061222	0.111308	0.0259335	0.0261111	0.0235207	0.0218113	0.307989	0.0162613	0.00206262	0.518223	0.0599842	0.368711	0.0695438	0.0219157	0.00628551	0.000735064
R126	N/A	1	13.415	61.14	71.1	81.52	6.563	5.106	3.119	1.721	71.76	2	13	54.7333	6.28185	ABCDEFGH	49.2911	0.266667	0.333333	0.333333	0.133333	0.333333	0.733333	0.2	0.133333	0.0666667	0.266667	0.133333	0.0666667	0	0.0666667	0.0666667	0.2	0.0106546	0.15445	0.0418781	0.0413582	0.0319364	0.0222518	1.56721	0.0236299	0.00289843	1.15435	0.070482	0.468288	0.0901868	0.0275598	0.0161261	0.000671406
R91	N/A	4	21.805	61.08	67.61	74.79	4.701	5.755	2.313	2.506	63.53	-1	6	50.1667	7.02333	ABCDEFGHIJKLMNOP	44.9994	0.333333	0.833333	0.333333	0.333333	0.0833333	0.166667	0.166667	0.166667	0.25	0.0833333	0	0.0833333	0	0.0833333	0.0833333	0	0.00554673	0.0960409	0.0127371	0.0386181	0.0218823	0.0248321	0.268603	0.0163821	0.00221779	0.311235	0.0324904	0.31816	0.124189	0.0337654	0.00393868	0.000719389
R65	N/A	3	19.71	61.65	68.79	75.61	4.795	5.312	2.702	2	61.57	-4	17	45.8333	7.02333	BCDEFGHIJKLMNOPQRSTUVW	44.3393	0.333333	0.5	0.333333	0.166667	0.0833333	0.166667	0.166667	0.25	0	0.166667	0.0833333	0	0	0.25	0.166667	0.25	0.00918511	0.0671313	0.0213664	0.015624	0.0204251	0.0164764	0.366685	0.0120031	0.00113832	0.377335	0.0537561	0.20917	0.13973	0.0311741	0.0028598	0.000620352
R64	N/A	3	14.81	63.56	71.35	79.14	7.413	5.02	2.854	1.781	56.47	3	19	41.5	7.02333	DEFGHIJKLMNOPQRSTUVWXY	42.2426	0.416667	0.416667	0.333333	0.333333	0	0.25	0.166667	0.166667	0.0833333	0.0833333	0.0833333	0	0	0.0833333	0.166667	0	0.00627486	0.0788695	0.0153047	0.0140889	0.0228756	0.0188978	0.244297	0.0133454	0.00105173	0.2203	0.0305779	0.192964	0.137044	0.0258307	0.00408564	0.00045607
R17	N/A	3	22.7	69.28	75.11	82.38	8.389	5.938	3.012	1.985	70.98	1	13	43.1667	7.02333	CDEFGHIJKLMNOPQRSTUVWXY	41.9683	0.333333	0.666667	0.333333	0.5	0.0833333	0.5	0.0833333	0.25	0.0833333	0.0833333	0.166667	0.0833333	0	0.0833333	0.166667	0.0833333	0.0035945	0.0519758	0.0177629	0.0225734	0.0303757	0.0166669	0.825155	0.00902731	0.0022745	0.266417	0.0392454	0.801313	0.24576	0.050125	0.00488374	0.000854324
R38	TRJ	3	21.075	71.99	77.09	82.8	6.342	4.632	2.421	1.934	62.75	-1	11	38.5833	7.02333	FGHIJKLMNOPQRSTUVWXY	39.7507	0.333333	0.583333	0.333333	0.416667	0.0833333	0.166667	0.25	0.0833333	0.0833333	0.0833333	0	0.0833333	0.0833333	0	0.25	0.0833333	0.00602422	0.053741	0.0137589	0.0339592	0.0195953	0.0216842	0.190021	0.0105251	0.00161119	0.393669	0.045061	0.357081	0.166454	0.040434	0.00484408	0.000748796
R123	N/A	5	16.305	69.68	75.28	81.8	6.551	6.164	2.315	2.678	64.31	-2	6	34.4667	6.28185	KLMNOPQRSTUVWXY	38.3561	0.266667	0.466667	0.333333	0.4	0.133333	0.0666667	0.4	0.333333	0.266667	0.466667	0.0666667	0	0	0.0666667	0	0	0.00731525	0.0957463	0.0197901	0.0292799	0.0275811	0.0174819	0.285141	0.0191067	0.00165055	0.35045	0.0297706	0.264027	0.0947564	0.0220287	0.00776649	0.000655404
R70	N/A	4	15.005	61.06	68.22	76.43	6.239	5.141	2.961	1.755	61.57	-1	13	28.7333	6.28185	TUVWXY	35.2627	0.133333	0.533333	0.333333	0.266667	0.133333	0.2	0.2	0.266667	0.133333	0.266667	0	0.2	0	0.2	0.2	0.0666667	0.00423687	0.0647011	0.00835646	0.0178883	0.0215004	0.00164537	0.460003	0.0101519	0.00167316	0.273527	0.0180512	0.208902	0.147021	0.0270978	0.00550406	0.000640371
R34	TRJ	4	25.0897	70.96	76.53	84.07	7.675	6.947	2.103	3.3	63.92	-1	10	28.0833	7.02333	UVWXY	34.6702	0.583333	0.583333	0.333333	0.5	0	0.0833333	0.333333	0.25	0.25	0	0	0.0833333	0	0.25	0	0.0833333	0.00298856	0.0657017	0.0148132	0.0434751	0.0158732	0.0167928	0.221244	0.0132157	0.00196389	0.177969	0.0386946	0.382444	0.106258	0.0224833	0.0126366	0.00088844
R90	N/A	3	15.775	61.42	67.8	74.82	6.062	5.43	2.857	1.907	63.53	-2	11	49.6154	6.74779	ABCDEFGHIJKLMNOPQ	45.8001	0.461538	0.692308	0.307692	0.230769	0.153846	0.230769	0.307692	0.153846	0.153846	0.230769	0	0	0	0.0769231	0.230769	0	0.00687142	0.134247	0.0144981	0.0225653	0.025167	0.0313263	0.377332	0.0169947	0.00152201	0.23375	0.0223921	0.279253	0.155413	0.0343207	0.00469403	0.000673483
R118	N/A	5	12.855	61.61	68.69	75.72	5.695	5.318	2.983	1.798	61.96	-2	11	47	6.74779	BCDEFGHIJKLMNOPQRSTU	44.4823	0.538462	0.538462	0.307692	0.153846	0.153846	0.153846	0.384615	0.230769	0.307692	0.153846	0	0.0769231	0.0769231	0	0.230769	0	0.00298241	0.054477	0.0115213	0.02812	0.025326	0.0179101	0.36652	0.0090078	0.00208128	0.285264	0.0265526	0.295155	0.0631314	0.00921181	0.010378	0.000789293
R82	N/A	3	15.445	61.43	68.92	76.39	4.244	5.282	2.945	1.8	63.92	-3	10	37.3846	6.74779	GHIJKLMNOPQRSTUVWXY	40.9352	0.384615	0.846154	0.307692	0.461538	0	0.384615	0.307692	0.153846	0	0.153846	0.0769231	0	0	0.0769231	0.153846	0	0.00567959	0.0899006	0.0111418	0.0209262	0.0281354	0.023428	0.286131	0.0142832	0.00168845	0.32349	0.0220066	0.252303	0.133269	0.0306155	0.00720274	0.000751644
R26	IND	4	12.8112	63.05	70.01	79.13	9.023	6.169	2.093	3	62.75	-3	11	36.7692	6.74779	HIJKLMNOPQRSTUVWXY	38.8489	0.461538	0.692308	0.307692	0.307692	0	0.230769	0.384615	0.0769231	0.153846	0.0769231	0	0	0.0769231	0.153846	0.153846	0	0.00389133	0.0830703	0.0180152	0.0707585	0	0.0200911	0.295378	0.0103987	0.00249364	0.223386	0.0393962	0.648112	0.203877	0.0425481	0.00565887	0.00155112
R59	N/A	3	15.13	60.2	67.6	74.49	4.509	5.308	2.903	1.844	64.31	-3	14	32.3846	6.74779	NOPQRSTUVWXY	38.4158	0.461538	0.615385	0.307692	0.384615	0	0.153846	0.0769231	0.153846	0.153846	0.307692	0	0	0	0	0.153846	0.0769231	0.00617755	0.100194	0.0171979	0.017088	0.0250286	0.0264242	0.361272	0.0147665	0.00116162	0.358755	0.0389744	0.313444	0.205188	0.0432379	0.00264739	0.000485374
R25	TEJ	3	12.6468	60.73	70.27	80.76	7.731	5.852	2.746	2.1	63.14	-1	12	34.6154	6.74779	JKLMNOPQRSTUVWXY	38.2422	0.307692	0.615385	0.307692	0.384615	0.153846	0.461538	0.153846	0.307692	0.0769231	0.153846	0	0.0769231	0	0.153846	0	0	0.0032094	0.0508894	0.0174321	0.0232794	0.03862	0.0173597	0.788058	0.00909311	0.00223002	0.219102	0.0335985	0.603293	0.13103	0.0289982	0.0239034	0.000820319
R23	TRJ-IND admix	3	24.6735	69.18	74.6	81.02	7.381	7.338	2.361	3.132	66.67	-1	13	33.8462	6.74779	LMNOPQRSTUVWXY	37.3761	0.461538	0.538462	0.307692	0.538462	0.153846	0.230769	0.0769231	0.0769231	0.153846	0.153846	0	0.0769231	0	0.0769231	0.153846	0	0.00406608	0.0560632	0.0197658	0.0197553	0.0259841	0.0250113	0.555004	0.0137282	0.00278868	0.240312	0.0487442	0.684276	0.35295	0.0767244	0.0104241	0.00110131
R58	N/A	3	14.885	59.85	68.44	75.94	6.486	4.818	3.075	1.575	60	-4	14	24.2308	6.74779	Y	34.3074	0.230769	0.769231	0.307692	0.307692	0	0.307692	0.153846	0.230769	0	0.307692	0.0769231	0	0.0769231	0	0.230769	0	0.00459365	0.0974631	0.0184906	0.0183823	0.0173822	0.023412	0.212738	0.0137693	0.00121096	0.346826	0.0491101	0.252235	0.160902	0.0298776	0.0035481	0.000549512
R52	N/A	3	15.16	61.09	67.81	75.59	6.647	5.1	3.048	1.692	63.92	-2	12	42.9	7.69367	CDEFGHIJKLMNOPQRSTUVWXY	41.0739	0.4	0.5	0.3	0.4	0.2	0.5	0.3	0	0	0.2	0	0	0	0	0.3	0.2	0.00277173	0.0562934	0.011596	0.0141363	0.0193899	0.0146347	0.199313	0.00830027	0.00111005	0.263379	0.0491259	0.186342	0.0779376	0.0172063	0.00405747	0.000453716
R22	TEJ-TRJ	3	22.0192	60.73	69.22	79.81	5.936	5.386	3.017	1.8	70.2	2	15	46.6429	6.50234	BCDEFGHIJKLMNOPQRSTU	43.8487	0.5	0.5	0.285714	0.428571	0.214286	0.214286	0.214286	0.142857	0.214286	0.142857	0	0	0	0.214286	0.214286	0.142857	0.00364346	0.0513333	0.0126899	0.0504286	0.0242312	0.018943	0.347648	0.00908349	0.00233505	0.284034	0.0317009	0.422891	0.0899962	0.0291497	0.00838055	0.00079564
R20	TRJ	2	17.6266	68.33	76.37	86.28	8.514	6.342	2.748	2.3	69.02	0	10	43.2143	6.50234	CDEFGHIJKLMNOPQRSTUVWXY	42.0577	0.214286	0.428571	0.285714	0.357143	0.142857	0.285714	0.142857	0.214286	0.214286	0.214286	0.0714286	0.142857	0.0714286	0.285714	0	0	0.00198534	0.0513138	0.0104575	0.0672325	0.0285	0.0178127	0.298741	0.00767891	0.00210902	0.17445	0.0268599	0.462076	0.107641	0.0306718	0.0108597	0.000917118
R116	N/A	3	17.35	69.29	74.69	81.41	4.734	5.524	2.388	2.354	63.14	-2	14	30	6.50234	RSTUVWXY	35.9496	0.214286	0.785714	0.285714	0.357143	0.142857	0.214286	0.214286	0.214286	0.142857	0.214286	0	0	0	0.0714286	0.214286	0	0.00456999	0.129917	0.0171468	0.0240578	0.0240747	0.0256963	0.390566	0.0275446	0.00179057	0.315719	0.0607531	0.331856	0.142389	0.0271439	0.00300655	0.000599755
R86	N/A	2	18.38	71.59	76.79	82.29	5.054	5.466	2.569	2.141	46.67	14	24	27.4545	7.33563	VWXY	36.7209	0.454545	0.363636	0.272727	0.181818	0.0909091	0.363636	0.363636	0	0.181818	0.363636	0.0909091	0.0909091	0.0909091	0.181818	0	0.181818	0.00479897	0.0624355	0.00969074	0.02267	0.0250023	0.0130005	0.107893	0.0118976	0.00159764	0.437999	0.0217296	0.240967	0.0697974	0.0159417	0.00299241	0.000578173
R4	TRJ	2	23.7339	71.17	77.39	86.28	7.91	6.741	2	3.4	63.92	-2	7	40.2	6.28185	DEFGHIJKLMNOPQRSTUVWXY	41.2927	0.333333	0.666667	0.266667	0.333333	0.133333	0.266667	0.133333	0.0666667	0.133333	0.333333	0.0666667	0.133333	0	0	0.0666667	0	0.00423799	0.0789756	0.0106066	0.0477907	0.023642	0.0228907	0.527341	0.01294	0.00155105	0.243841	0.0272533	0.311825	0.120872	0.0323248	0.00739119	0.000523022
R1	IND	5	26.4117	62.14	68.67	76.05	5.68	6.079	2.305	2.651	67.06	-1	7	32.5333	6.28185	NOPQRSTUVWXY	37.1561	0.266667	0.6	0.266667	0.333333	0	0.2	0.266667	0	0.2	0.266667	0	0	0	0	0.133333	0.0666667	0.00356062	0.0852075	0.010354	0.0310119	0.0285903	0.024789	0.144194	0.0113557	0.00194863	0.244415	0.0287395	0.329567	0.111198	0.0364637	0.0038605	0.000446846
R61	N/A	3	14.65	63.84	70.35	77.26	5.511	5.134	2.85	1.815	61.96	0	13	48.3333	7.02333	ABCDEFGHIJKLMNOPQRS	45.549	0.416667	0.833333	0.25	0.333333	0.166667	0.333333	0.25	0.166667	0	0.0833333	0	0	0	0	0.0833333	0	0.00496774	0.0758432	0.0227121	0.0287554	0.0217005	0.0179018	0.409031	0.0164914	0.00208108	0.439887	0.061569	0.309379	0.107738	0.0326149	0.0071138	0.000563524
R74	N/A	2	21.13	68.67	74.51	81.08	5.75	5.915	2.265	2.627	54.12	1	15	46.5	8.60178	BCDEFGHIJKLMNOPQRSTUV	44.3974	0.25	0.5	0.25	0.25	0.125	0.25	0.25	0	0.25	0	0.25	0.125	0.25	0.125	0.125	0.375	0.00348803	0.0435787	0.0128477	0.0204521	0.0259449	0.0189961	0.105858	0.0113987	0.00203523	0.339564	0.0454929	0.1787	0.0961679	0.0121562	0.00481754	0.000725515
R37	TRJ	2	16.785	61.26	70.68	79.94	6.058	5.782	3.313	1.758	71.76	2	14	45.0833	7.02333	BCDEFGHIJKLMNOPQRSTUVW	42.8957	0.583333	0.5	0.25	0.5	0.0833333	0.333333	0.0833333	0.25	0.0833333	0.25	0.0833333	0.166667	0	0.0833333	0	0.0833333	0.00548986	0.0991957	0.0198215	0.0208239	0.0258606	0.0163615	0.674631	0.0171786	0.00189733	0.550808	0.0545291	0.244392	0.065865	0.0171478	0.00722504	0.000583042
R72	N/A	2	13.73	62.27	69.08	76.16	6.011	5.033	2.917	1.742	67.45	-2	10	39	8.60178	EFGHIJKLMNOPQRSTUVWXY	41.5129	0.375	0.25	0.25	0.25	0.25	0.25	0.25	0	0.125	0.5	0.125	0.125	0.125	0.25	0.125	0.25	0.00477575	0.0844474	0.0211985	0.0166802	0.0222278	0.0216523	0.320788	0.0152129	0.00208879	0.375329	0.0468479	0.229559	0.112036	0.0247724	0.0049482	0.000739619
R95	N/A	4	23.545	70.61	76.61	83.19	6.401	6.564	2.362	2.791	58.04	3	17	36.75	7.02333	HIJKLMNOPQRSTUVWXY	38.5077	0.333333	0.75	0.25	0.333333	0.0833333	0.0833333	0.166667	0.333333	0.25	0.0833333	0	0.0833333	0	0	0.0833333	0	0.00460583	0.085443	0.00998297	0.035782	0.0151579	0.0256598	1.00786	0.0128842	0.00196354	0.260555	0.0308092	0.487392	0.236913	0.081224	0.00361703	0.000583188
R45	N/A	2	26.91	66.51	73.61	80.28	6.033	5.425	2.645	2.083	70.98	3	19	26.75	8.60178	WXY	36.8015	0.5	0.5	0.25	0.375	0	0.25	0.125	0	0.375	0.25	0	0.125	0	0	0.125	0	0.0045757	0.0907756	0.0116798	0.0329606	0.0257719	0.0168175	0.602986	0.0168505	0.00230318	0.521748	0.0276715	0.277643	0.0724228	0.020358	0.00550036	0.000605601
R31	IND-mutant	2	37.8042	70.43	78.72	87.99	6.628	5.534	2.448	2.3	76.08	2	14	62.6923	6.74779	AB	51.9106	0.307692	0.615385	0.230769	0.461538	0.230769	0.307692	0.384615	0.0769231	0.307692	0.153846	0.230769	0.0769231	0.0769231	0.230769	0.153846	0	0.00891943	0.0814472	0.0431074	0.116341	0.0595814	0.0266165	1.71209	0.0226184	0.00788735	0.674348	0.131396	1.60538	0.252343	0.0637028	0.0139327	0.00120605
R33	IND	3	22.0896	69.5	74.88	81.95	7.459	5.225	2.746	1.9	62.35	0	12	57.4615	6.74779	ABCDEF	49.275	0.538462	0.615385	0.230769	0.384615	0.0769231	0.307692	0.153846	0.230769	0.153846	0.153846	0	0	0	0.153846	0.230769	0	0.00444981	0.032924	0.0135689	0.0459585	0.0251111	0.0129561	0.163652	0.00613631	0.00214341	0.257076	0.033465	0.395752	0.131575	0.0290567	0.00350761	0.00110854
R29	TRJ	3	20.9903	68.69	76.19	84.88	5.702	5.487	2.533	2.181	69.8	0	7	52.8462	6.74779	ABCDEFGHIJKL	46.9495	0.538462	0.692308	0.230769	0.461538	0.0769231	0.538462	0.153846	0	0.307692	0.153846	0.0769231	0.0769231	0	0.0769231	0.153846	0	0.00344772	0.045879	0.0143508	0.0213114	0.0334255	0.0148206	0.601663	0.00735311	0.00257285	0.252631	0.0407268	0.586846	0.122948	0.028862	0.0139116	0.000605498
R113	N/A	3	11.705	63	69.98	77.63	4.491	5.161	2.946	1.76	66.67	-2	8	41.3846	6.74779	DEFGHIJKLMNOPQRSTUVWXY	41.6529	0.538462	0.692308	0.230769	0.384615	0.0769231	0.461538	0.153846	0.0769231	0.153846	0.153846	0	0	0	0	0.0769231	0.0769231	0.00534357	0.106654	0.0145224	0.0269802	0.0307563	0.0273601	0.557379	0.0172253	0.00193126	0.375675	0.032445	0.371445	0.131427	0.0371517	0.00569517	0.00062777
R127	N/A	1	13.3	64.86	71.26	79.44	8.284	7.114	2.153	3.316	68.24	-2	8	61.6863	1.70341	ABC	62.399	0.443807	0.586449	0.223929	0.215111	0.130184	0.717892	0.163088	0.110022	0.0436012	0.226967	0.0568796	0.0558936			0.0668784	0	0.00109607	0.0196753	0.0286623	0.0267436	0.0226194	0.00419737	0.0942058	0.00408308	0.000969173	0.147096	0.0581908	0.532626	0.0304203	0.0104337	0.00271751	0.00013191
R112	N/A	2	18.775	70.85	76.31	82.26	6.17	5.507	2.423	2.288	43.53	15	25	34.8571	6.50234	JKLMNOPQRSTUVWXY	38.4868	0.142857	0.428571	0.214286	0.428571	0.142857	0.214286	0.285714	0.0714286	0.214286	0.214286	0.0714286	0.0714286	0	0.214286	0.142857	0.142857	0.00295076	0.0366282	0.00820902	0.0285805	0.0237721	0.0101518	0.0908474	0.00737438	0.00127573	0.304056	0.0253254	0.164757	0.0441321	0.0147675	0.00171201	0.000531062
R69	N/A	5	21.395	72.75	78.13	84.01	8.138	5.944	2.537	2.378	70.59	1	10	34	6.50234	KLMNOPQRSTUVWXY	37.2444	0.357143	0.571429	0.214286	0.357143	0.0714286	0.285714	0.285714	0	0.357143	0.285714	0	0	0	0.214286	0.0714286	0.0714286	0.00362877	0.0401363	0.00968575	0.0308929	0.0184799	0.00110212	0.223392	0.0060788	0.00210305	0.396961	0.02381	0.192136	0.0901128	0.0225628	0.00592699	0.000515911
R100	N/A	3	21.155	67.42	74.41	81.45	4.973	5.852	2.258	2.657	63.14	-2	9	31.3571	6.50234	PQRSTUVWXY	36.9436	0.285714	0.714286	0.214286	0.357143	0.0714286	0.142857	0.357143	0.357143	0.0714286	0.214286	0	0.0714286	0	0	0.142857	0	0.00654539	0.119069	0.0165583	0.0241361	0.0230583	0.0285285	0.622784	0.023499	0.00166229	0.347478	0.0386469	0.33973	0.157359	0.00419419	0.00385234	0.000705631
R108	N/A	2	12.075	62.49	69.23	76.89	5.158	5.296	2.978	1.796	64.31	-2	11	31.2857	6.50234	PQRSTUVWXY	36.9063	0.5	0.642857	0.214286	0.285714	0.142857	0.214286	0.214286	0.0714286	0.214286	0.357143	0	0.0714286	0	0.0714286	0.142857	0	0.00450974	0.127493	0.0182662	0.0285976	0.0236089	0.0201196	0.977304	0.0206102	0.00206282	0.424288	0.0440351	0.338186	0.0701217	0.0266086	0.00850142	0.000548134
R79	N/A	4	23.715	71.19	77.04	83.73	5.778	6.674	2.265	2.981	67.84	-1	8	45.1	7.69367	BCDEFGHIJKLMNOPQRSTUVW	42.0388	0.4	0.7	0.2	0.5	0	0.2	0.2	0.2	0.3	0.2	0.1	0.1	0	0	0.1	0.1	0.00460838	0.0350977	0.0211781	0.0256889	0.0189199	0.0135858	0.310996	0.00601563	0.0015343	0.469033	0.0831601	0.218546	0.0740741	0.0213489	0.0064507	0.000516221
R105	N/A	4	14.51	63.17	69.49	77.48	6.44	5.571	2.824	1.982	65.1	-3	14	39.8	6.28185	EFGHIJKLMNOPQRSTUVWXY	41.2337	0.6	0.533333	0.2	0.333333	0.0666667	0	0.4	0.466667	0.333333	0.2	0	0.0666667	0	0.133333	0.133333	0.0666667	0.00504793	0.0767775	0.019581	0.0104118	0.0312862	0.00165615	0.637228	0.0123607	0.00298067	0.229182	0.0224834	0.444831	0.161629	0.0296324	0.00910916	0.00263401
R51	N/A	5	20.72	73.13	77.97	83.81	7.192	5.668	2.556	2.236	69.41	0	10	41.4	7.69367	DEFGHIJKLMNOPQRSTUVWXY	40.416	0.6	0.5	0.2	0.1	0.2	0.2	0.3	0.1	0.2	0	0	0	0	0	0.1	0	0.00335852	0.0453705	0.0143331	0.0216565	0.0218861	0.0143599	0.156487	0.00743696	0.0015303	0.336126	0.0643731	0.196901	0.0820288	0.0204274	0.00359435	0.000368491
R40	N/A	1	19.405	68.09	73.79	80.03	4.316	6.2	2.659	2.37	62.75	-1	11	67	7.02333	A	53.5003	0.25	0.75	0.166667	0.333333	0	0.833333	0.166667	0.0833333	0	0.5	0	0.0833333	0.0833333	0	0.0833333	0.0833333	0.00522017	0.0882752	0.0166379	0.0280228	0.0293251	0.0232139	0.223427	0.0133579	0.0016695	0.308119	0.039419	0.269648	0.118234	0.0270468	0.00338621	0.000635845
R93	N/A	3	21.58	70.11	76.56	82.78	6.066	5.868	2.601	2.271	45.88	15	27	59.1667	7.02333	ABCD	49.3541	0.416667	0.416667	0.166667	0.583333	0.166667	0.416667	0.0833333	0.166667	0.166667	0.166667	0	0	0	0.0833333	0.25	0	0.00516641	0.0675798	0.0120845	0.0231921	0.0265609	0.0187623	0.175283	0.0135031	0.00177348	0.301265	0.0412749	0.307686	0.0988628	0.0314826	0.00398813	0.000605978
R63	N/A	3	25.985	71.91	76.91	82.71	6.859	5.359	2.411	2.246	38.82	20	28	47.25	7.02333	BCDEFGHIJKLMNOPQRST	45.0248	0.5	0.416667	0.166667	0.25	0	0.333333	0.166667	0.166667	0.333333	0.333333	0.0833333	0	0	0.166667	0.25	0.25	0.0071955	0.0415774	0.017963	0.035983	0.0253963	0.0137493	0.0918308	0.00743425	0.00106613	0.531302	0.0610106	0.201912	0.0751526	0.0207573	0.00302788	0.000544817
R97	N/A	3	12.835	62.59	69.24	76.48	6.881	5.44	3.194	1.716	67.84	-1	11	40.3333	7.02333	DEFGHIJKLMNOPQRSTUVWXY	40.2415	0.583333	0.583333	0.166667	0.25	0.0833333	0.333333	0.0833333	0.0833333	0.0833333	0.0833333	0.166667	0	0.0833333	0.0833333	0	0	0.0029389	0.0309326	0.0138905	0.037361	0.0204515	0.0208019	0.329757	0.0120437	0.00214707	0.271738	0.041901	0.278015	0.0759639	0.0216014	0.00550265	0.000620008
R41	N/A	3	20.58	69.38	75.25	81.44	5.883	5.835	2.407	2.458	62.75	-2	12	36.0833	7.02333	HIJKLMNOPQRSTUVWXY	38.541	0.583333	0.75	0.166667	0.25	0.0833333	0.25	0.25	0.166667	0.166667	0.0833333	0	0.0833333	0.0833333	0.166667	0.0833333	0	0.00561696	0.0667346	0.0119006	0.0307304	0.0231675	0.0232628	0.272415	0.0147204	0.00143619	0.298819	0.0391241	0.316224	0.171648	0.0438	0.00379006	0.000606985
R78	N/A	4	1.15	62.92	71.72	79.92	7.937	5.091	3.032	1.688	74.9	1	16	30.5833	7.02333	QRSTUVWXY	36.9605	0.166667	0.75	0.166667	0.333333	0.0833333	0.25	0.25	0.166667	0.25	0.0833333	0.0833333	0	0.0833333	0.166667	0.0833333	0.0833333	0.00327742	0.073387	0.016984	0.0156591	0.0246055	0.0162392	0.703054	0.010242	0.00138541	0.246316	0.0440344	0.634873	0.230604	0.0426033	0.00484163	0.000580915
R84	N/A	5	20.435	69.71	75.42	81.75	6.106	5.701	2.265	2.533	65.1	0	10	52.8462	6.74779	ABCDEFGHIJKL	48.7256	0.307692	0.538462	0.153846	0.307692	0.230769	0.153846	0.384615	0.153846	0.384615	0.230769	0	0	0.0769231	0	0	0.0769231	0.00483904	0.0573809	0.0125691	0.0298811	0.0314836	0.0171362	0.187758	0.0109245	0.00169712	0.517003	0.0290884	0.290615	0.125872	0.002334	0.00690407	0.000612181
R117	N/A	3	12.355	63.56	70.8	77.89	4.507	5.015	3.068	1.647	64.71	-1	12	45.5385	6.74779	BCDEFGHIJKLMNOPQRSTUVW	43.7459	0.384615	0.615385	0.153846	0.384615	0.230769	0.384615	0.307692	0.230769	0.0769231	0.0769231	0	0	0	0.0769231	0.0769231	0.0769231	0.00325598	0.0870014	0.0112367	0.0223067	0.0276573	0.0183002	0.387564	0.0129233	0.001764	0.249004	0.0229028	0.266847	0.080127	0.0195955	0.00743125	0.000527812
R30	IND	3	21.5729	67.65	71.87	77.39	3.804	6.132	2.239	2.8	58.43	1	14	43.3846	6.74779	CDEFGHIJKLMNOPQRSTUVWX	42.1822	0.692308	0.769231	0.153846	0.384615	0.153846	0.461538	0.0769231	0.230769	0.153846	0.0769231	0	0.0769231	0.0769231	0.0769231	0.153846	0	0.00443427	0.0447347	0.0130073	0.0211354	0.0258026	0.0159905	0.248736	0.00646602	0.00202363	0.24766	0.0354355	0.329982	0.117661	0.0255672	0.0078573	0.00104977
R83	N/A	2	16.41	64.36	71.89	80.11	5.205	5.22	3.072	1.718	68.24	1	12	33.1538	6.74779	NOPQRSTUVWXY	38.8034	0.153846	0.538462	0.153846	0.153846	0	0.384615	0.153846	0.153846	0.153846	0.307692	0.230769	0.153846	0	0.0769231	0.230769	0.230769	0.00509565	0.0822801	0.0125259	0.0299842	0.0282233	0.0184266	0.646058	0.0149183	0.00179403	0.463625	0.028715	0.293841	0.0914838	0.0290333	0.0104407	0.000597823
R119	N/A	2	11.775	62.32	69.47	77.41	4.362	5.271	3.057	1.743	63.53	-1	9	36.3571	6.50234	HIJKLMNOPQRSTUVWXY	39.2704	0.214286	0.5	0.142857	0.357143	0.0714286	0.5	0.0714286	0.0714286	0.142857	0.142857	0.0714286	0.0714286	0	0.0714286	0.0714286	0	0.00330787	0.0659434	0.0111999	0.0280213	0.0270564	0.0188159	0.638724	0.0123046	0.00173976	0.308797	0.0276261	0.313334	0.0788071	0	0.0072451	0.000485172
R115	N/A	3	12.02	61.43	68.55	76.71	5.998	5.044	2.75	1.869	64.31	-2	14	34.1429	6.50234	KLMNOPQRSTUVWXY	38.1137	0.357143	0.571429	0.142857	0.285714	0.214286	0.5	0.285714	0.0714286	0	0.142857	0.0714286	0	0	0.285714	0.214286	0.0714286	0.00598708	0.0917573	0.0145099	0.0166908	0.0322581	0.0366523	0.618996	0.0228839	0.00176162	0.334221	0.0358273	0.352369	0.219847	0.0433047	0.00309276	0.000667232
R9	TRJ	2	19.7876	71.14	77.19	85.15	8.396	6.972	2.162	3.3	66.27	-2	7	30.0667	6.28185	RSTUVWXY	35.6171	0.0666667	0.533333	0.133333	0.533333	0.133333	0.2	0.266667	0.133333	0	0.4	0.133333	0.133333	0	0.0666667	0	0.0666667	0.00489831	0.0597601	0.0130465	0.0540412	0.0284106	0.0236863	0.562706	0.00856674	0.00205604	0.265292	0.0297779	0.330839	0.127794	0.0288519	0.00645057	0.00071293
R42	N/A	2	23.15	70.47	75.91	82.39	6.314	5.184	2.508	2.095	65.1	-1	9	53	8.60178	ABCDEFGHIJK	46.8973	0.625	0.625	0.125	0	0	0.25	0	0	0.25	0.375	0.125	0	0.25	0	0	0.25	0.00497953	0.0763342	0.00860184	0.0223493	0.0229275	0.0232105	0.234066	0.0136685	0.00168901	0.367481	0.0209948	0.247354	0.124925	0.0290044	0.00360682	0.000651578
R73	N/A	2	15.225	60.35	69.02	77.6	7.24	5.271	3.059	1.734	63.92	-2	12	37.625	8.60178	GHIJKLMNOPQRSTUVWXY	40.9841	0.5	0.25	0.125	0.375	0.125	0.25	0.375	0.125	0.125	0.125	0.125	0.125	0	0.125	0.125	0.125	0.00270321	0.0424714	0.0140331	0.0173959	0.0235883	0.0158785	0.269722	0.00651192	0.00224904	0.274703	0.0354516	0.262481	0.082023	0.0199496	0.00831085	0.000780706
R71	N/A	2	15.51	61.15	69.27	76.58	5.932	5.206	2.916	1.794	63.14	-3	11	29	8.60178	TUVWXY	37.6669	0.375	0.5	0.125	0.125	0	0.25	0.125	0.125	0.25	0	0.25	0	0.125	0.125	0.25	0.125	0.00318004	0.0698333	0.00923343	0.0224768	0.0355741	0.0172829	0.145648	0.0134889	0.0113977	0.366772	0.0374574	0.284828	0.0849769	0.0230573	0.0164074	0.000911225
R94	N/A	3	0.555	59.91	68.92	77.61	7.931	5.093	2.859	1.793	76.86	1	14	54.5	7.02333	ABCDEFGHI	47.0961	0.666667	0.75	0.0833333	0.25	0.0833333	0.25	0.25	0.25	0.0833333	0.166667	0.0833333	0	0	0.0833333	0.0833333	0	0.00504622	0.0833857	0.0105101	0.0355211	0.0307682	0.0291321	0.799229	0.012775	0.00190519	0.255185	0.0292686	0.467697	0.263563	0.0718938	0.00403422	0.000624987
R92	N/A	3	18.195	67.24	74.07	85.2	4.78	5.595	2.667	2.147	62.75	-3	15	52.4167	7.02333	ABCDEFGHIJKLM	46.0881	0.75	0.666667	0.0833333	0.5	0.0833333	0.166667	0.0833333	0.25	0	0.166667	0	0	0	0.166667	0.0833333	0	0.00280555	0.0786735	0.0126519	0.0341991	0.0218776	0.0192691	0.320142	0.0122244	0.00229776	0.256495	0.0316802	0.27207	0.0738419	0.0212224	0.00508946	0.000701194
R96	N/A	4	21.12	70.9	75.4	80.56	5.974	5.575	2.733	2.054	63.92	-2	14	48.5	7.02333	ABCDEFGHIJKLMNOPQR	44.193	0.416667	0.666667	0.0833333	0.583333	0.0833333	0	0.333333	0.416667	0.0833333	0	0.0833333	0	0	0.25	0.166667	0	0.00508557	0.067152	0.0131179	0.0259864	0.0238885	0.0197678	0.182907	0.0110028	0.00187706	0.30327	0.0374892	0.29897	0.0988542	0.0437522	0.00406808	0.000641472
R99	N/A	3	13.415	63.01	69.69	76.68	6.167	5.178	2.912	1.795	64.71	-2	12	33.5	7.02333	MNOPQRSTUVWXY	36.9351	0.416667	0.583333	0.0833333	0.666667	0	0.25	0.166667	0.166667	0.0833333	0.0833333	0.166667	0	0	0.0833333	0.0833333	0	0.00551765	0.116939	0.0145892	0.0226823	0.0247426	0.0328239	0.267791	0.0179244	0.0016757	0.242146	0.0358836	0.304363	0.160796	0.0393352	0.00516495	0.000730115
R36	IND	3	23.5695	71.8	77.56	84.54	7.793	5.316	2.718	1.972	67.06	2	15	37	6.74779	HIJKLMNOPQRSTUVWXY	38.9652	0.461538	0.769231	0.0769231	0.230769	0.230769	0.230769	0.153846	0.153846	0.0769231	0.153846	0.0769231	0.0769231	0	0.153846	0.0769231	0.0769231	0.00357953	0.0274577	0.0159015	0.0169567	0.0317823	0.0109767	0.311002	0.00439748	0.00242253	0.209286	0.0335373	0.594918	0.126202	0.0261793	0.00704426	0.000604035
R5	TRJ	3	21.8782	71.48	77.16	83.75	8.363	6.682	2.128	3.167	68.24	-1	7	37	6.28185	HIJKLMNOPQRSTUVWXY	39.5661	0.4	0.733333	0.0666667	0.466667	0.266667	0.333333	0.133333	0.2	0.0666667	0.266667	0	0.0666667	0.0666667	0.0666667	0	0	0.00502415	0.0757703	0.0110819	0.0515903	0.0257279	0.0244495	0.528257	0.0122895	0.00162906	0.258162	0.0296794	0.345999	0.146919	0.0413442	0.00658971	0.000550658
R60	N/A	5	16.695	58.84	66.84	75.48	7.003	5.032	2.971	1.708	62.75	-2	8	30.5385	6.74779	QRSTUVWXY	37.4856	0.230769	0.461538	0	0.307692	0.0769231	0.384615	0.153846	0.230769	0.307692	0.230769	0	0	0	0.230769	0.0769231	0	0.00249012	0.0833436	0.0123813	0.0153888	0.0192137	0.0168454	0.162201	0.0129051	0.00110182	0.304481	0.0397753	0.215886	0.106483	0.022544	0.00677697	0.000426977
R77	N/A	3	17.48	59.99	67.48	75.38	5.031	5.247	3.064	1.728	69.8	0	14	25.0833	7.02333	XY	34.2993	0.25	0.833333	0	0.416667	0	0.166667	0.166667	0	0.0833333	0.166667	0.0833333	0	0.0833333	0.0833333	0.166667	0	0.00480624	0.144554	0.0279147	0.0220123	0.02409	0.0205273	0.481996	0.0224009	0.00157928	0.405261	0.071687	0.235189	0.0790543	0.0177341	0.00519522	0.000500076
																																	ANOVA_p_value	2.12012e-23	3.99249e-12	1.85989e-31	3.42955e-59	3.50254e-12	2.00646e-28	1.77518e-20	1.68897e-19	2.64465e-29	4.0413e-55	4.54978e-24	1.32198e-52	7.78734e-25	7.74283e-14	7.41881e-40	1.27844e-24
[truncated: 62 more columns]

## Sheet: Table S5
Metabolite	Aroma Intensity	Nutty	Grainy	Rancid	Waxy	Fermented Dough	Popcorn	Musty	Woody	Phenol	Vanilla	Fruity	Floral	Grassy	Isobutyraldehyde	Ethyl acetate	Isobutylalcohol	1,4-Pentadien-3-ol	2-Pentanone	Acetylacetone	Pentanal	Ethyl propionate	3-Methyl-3-buten-1-ol	Isoamyl alcohol	2-Methyl-1-butanol	1-Pentanol	Hexanal	2-Hexanol	Ethyl butyrate	Methylpyrazine	Furfural	Ethyl 2-butenoate	Ethyl 2-methylbutyrate	(E)-3-Hexen-1-ol	Ethyl isovalerate	(Z)-3-Hexen-1-ol	1-Hexanol	2,6 Lutidine	2-Heptanone	2-Heptanol	Heptanal	Methional	2-Acetyl-1-pyrroline	Prenyl acetate	Methyl hexanoate	Ethyl 3-hydroxybutyrate	Benzaldehyde	trans-2-Heptenal	1-Heptanol
2-Acetyl-1-pyrroline	0.504591	0.0690323	0.0732929	-0.112574	-0.0543598	-0.048296	0.413337	-0.105218	-0.109873	-0.121344	0.109589	0.00375856	0.023851	-0.0606132	-0.179914	-0.158931	0.19957	-0.0359033	0.0226507	-0.168144	-0.0815098	-0.166179	-0.0626987	-0.130014	0.0977964	0.105419	-0.129426	-0.101644	-0.0360901	-0.154949	-0.121953	-0.0967664	-0.0475896	-0.169997	-0.117603	-0.17654	0.0774841	-0.101501	0.0333804	0.0199126	-0.114423	-0.145605	1	0.0117037	-0.0329603	0.0727875	-0.170207	-0.0386048	0.203175
Aroma Intensity	1	0.12219	-0.0655463	0.0631955	-0.0993448	0.196701	0.398268	-0.0416062	-0.0171073	-0.052603	0.0805963	-0.0363906	-0.0217784	0.0692185	0.110845	-0.133057	0.256512	0.10989	0.227836	-0.0576736	0.0228819	-0.131124	0.0692763	0.140394	0.169505	0.186579	-0.1134	-0.0339431	-0.0186577	0.0405699	-0.00118619	-0.0573554	-0.077582	0.0315019	0.0573843	0.000136026	0.167288	-0.0256368	0.119848	0.17041	-0.01816	0.0406687	0.504591	0.140491	0.0273238	-0.0420698	0.00984664	-0.0934161	0.249494
Popcorn	0.398268	-0.0259949	-0.105586	-0.0937845	-0.106498	0.155329	1	-0.339053	-0.278785	-0.383483	0.145541	0.0963214	-0.00386148	-0.0184484	0.0499748	0.11284	0.171056	0.0425391	0.180817	0.0729094	0.152182	0.0659584	0.0205797	0.130277	0.0596125	0.135612	-0.000637884	0.0108735	0.140854	-0.13685	-0.0586823	0.0295809	0.130441	0.0585497	0.147538	0.0471543	0.177631	0.085817	0.114634	0.160838	0.00174432	0.107317	0.413337	0.0690344	-0.0294441	0.257587	0.0513081	0.0772965	0.215979
Nonanol	0.2923	-0.0238516	-0.0336107	0.0137374	0.0229178	0.103824	0.225998	-0.16072	0.0980756	0.0679915	0.122441	0.144267	0.0946989	0.0920567	0.167684	0.213474	0.477402	0.144694	0.251954	-0.128461	0.41385	0.229364	0.158064	0.422388	0.23731	0.322081	-0.0810676	0.0557051	0.216884	0.151213	-0.0617863	-0.026849	0.126451	0.0969413	0.0514856	0.0934814	0.338618	-0.042675	0.234066	0.180763	-0.0375443	0.300101	0.392379	0.0650905	0.0066133	0.185187	0.232457	-0.0410175	0.512146
2,2,4,6,6-Pentamethylheptane	0.174231	-0.111506	0.274373	-0.0587596	0.171757	-0.107861	0.0606958	-0.161812	0.0532474	-0.183377	0.00487465	0.0196173	-0.0986977	0.0593714	-0.0417983	0.0547434	-0.0904605	0.171167	-0.0364518	0.172098	-0.0408891	0.00448176	-0.138496	-0.118458	-0.0751095	-0.0662687	-0.137883	0.104615	-0.160248	-0.24806	-0.233761	-0.269812	-0.09301	-0.208597	-0.235494	-0.181828	-0.072088	-0.143294	-0.044985	0.135339	0.0707441	0.0586699	0.263823	-0.0397308	-0.230319	-0.0877048	-0.312949	-0.166227	0.0997853
1-Heptanol	0.249494	0.0524152	0.0771048	-0.0398306	0.260815	0.132792	0.215979	-0.123987	-0.0260775	-0.0182538	-0.0703031	0.120443	0.146538	-0.0152209	0.0773513	0.0717046	0.497115	0.57739	0.576162	0.214095	0.572807	0.177008	0.452274	0.22424	0.406531	0.859993	0.246466	0.384662	0.427269	0.253891	-0.00773549	0.155656	0.279009	0.490562	0.198903	0.462871	0.816011	0.513734	0.79378	0.825898	0.506609	0.295398	0.203175	0.227245	0.159239	0.164864	0.309377	0.321835	1
Isobutylalcohol	0.256512	0.0197697	-0.0529021	-0.0626073	-0.0334768	0.11836	0.171056	0.0260946	-0.0204232	-0.0929545	0.092738	0.148985	0.0291436	0.063053	0.51471	0.259336	1	0.153293	0.33546	0.114028	0.52334	0.335516	0.282331	0.591673	0.796025	0.532727	0.141737	0.196051	0.274277	0.224564	0.127787	0.0763859	0.279416	0.418828	0.361447	0.416434	0.589827	0.174347	0.503529	0.404737	0.00348718	0.296337	0.19957	0.225763	0.170754	0.147923	0.402641	0.279867	0.497115
Hexanoic acid	0.10807	0.134951	0.0768681	-0.0916152	0.137136	0.14813	0.227393	-0.0638621	0.0850307	-0.156446	-0.149102	0.0807768	0.0742601	-0.00673233	0.114803	0.0747278	0.532407	0.40916	0.492171	0.119831	0.54687	0.148001	0.410253	0.120941	0.319411	0.847329	0.541803	0.498498	0.517215	0.454384	0.23031	0.346145	0.303049	0.529419	0.342709	0.480178	0.771845	0.64395	0.83118	0.667124	0.368612	0.234901	0.161808	0.302441	0.280967	0.336393	0.516063	0.572471	0.713974
1-Octanol	0.151356	0.0763785	0.0842652	-0.0895409	0.240751	0.0482976	0.121449	-0.176118	0.0730327	0.0492544	0.0144492	0.0992069	0.166811	0.0562205	0.217807	0.26381	0.424591	0.325763	0.352315	0.19433	0.527735	0.327782	0.278009	0.299449	0.278743	0.605492	0.19947	0.347669	0.279806	0.230807	0.0316865	0.0408631	0.139925	0.490785	0.0670227	0.485714	0.552246	0.262961	0.501899	0.563047	0.346874	0.282254	0.123274	0.101696	0.0187296	-0.00275255	0.318835	0.24306	0.749213
Vanilla	0.0805963	-0.1138	-0.127571	0.0291723	-0.191091	-0.0471764	0.145541	-0.150675	-0.136664	-0.0371646	1	-0.015301	0.136356	-0.087046	0.198005	0.0515494	0.092738	-0.0690425	0.0422707	-0.0372948	-0.0319398	0.0981876	-0.172486	0.219398	-0.00975958	-0.142212	-0.124335	-0.109827	-0.105486	-0.056715	-0.104325	-0.150768	-0.0628882	-0.0597663	-0.0469147	-0.0972455	-0.075221	-0.163919	-0.127052	-0.128014	-0.0750435	0.0598867	0.109589	-0.0168796	-0.14042	-0.150875	-0.0112423	-0.0963883	-0.0703031
1-Pentanol	0.186579	0.0878968	0.0878647	-0.0711038	0.187147	0.13511	0.135612	-0.0144771	0.0234754	-0.00921536	-0.142212	0.0806175	0.0715623	0.0225234	0.114349	0.0565402	0.532727	0.517151	0.575494	0.181266	0.578593	0.144131	0.519132	0.125992	0.420932	1	0.528624	0.572466	0.442299	0.42477	0.0910956	0.238827	0.284508	0.607313	0.286078	0.557089	0.936563	0.600443	0.941052	0.803171	0.429186	0.283946	0.105419	0.248975	0.269072	0.160668	0.397358	0.537669	0.859993
Decanol	0.116982	0.123426	0.039386	0.127617	0.140917	0.104739	0.0475263	-0.101209	0.107838	-0.0691047	-0.12305	-0.0297029	0.0266072	0.206375	-0.0452255	0.0643686	0.160881	0.51826	0.310642	0.16994	0.184613	0.139607	0.217497	0.0452051	0.116943	0.437955	0.119217	0.261538	0.298646	0.286551	0.00284458	0.138206	0.152516	0.177378	0.042385	0.184895	0.374525	0.4389	0.477677	0.554789	0.313361	0.426995	0.100938	0.283371	0.0733956	0.123646	0.163509	0.107868	0.519411
2-Methyl-1-butanol	0.169505	0.0486754	0.0227774	-0.0408797	0.00734128	-0.00750143	0.0596125	-0.000568326	-0.101601	-0.07571	-0.00975958	0.118677	0.0356573	0.0761541	0.29826	0.0386518	0.796025	0.174872	0.230789	0.126491	0.277661	0.206318	0.296517	0.479065	1	0.420932	0.0504081	0.197096	0.119706	0.00976122	0.125495	-0.0116801	0.0610707	0.274721	0.105867	0.261743	0.444726	0.106536	0.401108	0.420481	0.0759937	0.203709	0.0977964	0.0805435	0.146048	-0.00256293	0.352989	0.11959	0.406531
1-Hexanol	0.167288	0.0200504	0.0655854	-0.0825055	0.156076	0.188159	0.177631	-0.0172897	-0.0203171	-0.0131735	-0.075221	0.121628	0.038498	0.0299729	0.212909	0.172717	0.589827	0.427046	0.602387	0.247153	0.658476	0.266094	0.485702	0.204859	0.444726	0.936563	0.51221	0.494304	0.385803	0.351129	0.0321785	0.197459	0.355706	0.623718	0.357966	0.594301	1	0.479042	0.91235	0.717436	0.36901	0.327186	0.0774841	0.2754	0.235322	0.17689	0.347044	0.596689	0.816011
Grainy	-0.0655463	0.0450454	1	-0.186866	0.196653	-0.216492	-0.105586	-0.0465685	0.165527	-0.179035	-0.127571	-0.202944	-0.166036	5.99689e-05	-0.106777	0.0459895	-0.0529021	0.0032377	-0.0196077	0.186687	0.0587073	0.0607165	-0.0326763	-0.268154	0.0227774	0.0878647	0.168694	0.200736	-0.123277	-0.0243753	0.0169746	-0.106773	-0.0984002	0.0692461	0.00907244	0.0381727	0.0655854	0.0446622	0.110605	0.109193	0.219698	-0.222691	0.0732929	-0.143562	-0.173547	-0.205023	-0.0570454	0.192091	0.0771048
Ethyl 3-hydroxybutyrate	-0.0420698	0.0145095	-0.205023	-0.0421455	-0.06139	0.1724	0.257587	-0.0790795	-0.0803488	-0.237008	-0.150875	0.125423	0.0979933	-0.0313601	-0.0102914	0.0710833	0.147923	0.112846	0.282213	-0.0434037	0.278559	-0.00922364	0.291598	0.215705	-0.00256293	0.160668	-0.0835986	-0.106446	0.606326	0.0285574	0.0664687	0.44888	0.65359	-0.00708985	0.467005	0.00541257	0.17689	0.125906	0.0963337	0.17218	-0.221511	0.227437	0.0727875	0.263101	0.333173	1	0.168396	0.00185972	0.164864
1-Tetradecene	0.0893909	0.289188	0.0513953	-0.0456979	0.0388254	0.00161225	0.00774208	-0.00806993	0.110672	0.0319885	-0.0145068	-0.00422718	-0.0744097	0.0844109	0.275989	0.122195	0.474801	0.0535547	0.0772046	0.00955722	0.233323	0.224285	0.118807	0.197803	0.339993	0.374508	0.250022	0.240075	0.130022	0.35593	0.272922	0.0217	0.0360408	0.437865	0.126346	0.4379	0.328426	0.236526	0.325302	0.245552	0.122176	0.149968	0.0717029	0.1615	0.0476056	-0.0829829	0.416634	0.332994	0.269343
Nutty	0.12219	1	0.0450454	-0.294933	-0.00355101	-0.143003	-0.0259949	-0.178278	0.0841378	-0.204639	-0.1138	-0.0757174	-0.21479	-0.187936	-0.0666712	-0.0835499	0.0197697	-0.0136825	-0.0326789	0.0247265	-0.0419051	-0.0742916	0.074511	-0.0876813	0.0486754	0.0878968	0.106097	0.130052	0.0792627	0.125797	0.172022	0.118278	-0.00710182	0.0817104	0.0751446	0.0902217	0.0200504	0.173764	0.0462719	0.112871	0.100454	-0.0160937	0.0690323	0.137465	0.133286	0.0145095	0.122908	0.0111262	0.0524152
Ethyl octanoate	0.207622	0.0625963	-0.0793203	-0.0207488	0.191759	0.211113	0.207051	-0.0528449	-0.0279411	-0.0281649	-0.0689246	0.18764	0.147419	0.0704153	0.211655	0.0353144	0.569436	0.486542	0.600656	-1.40192e-05	0.612193	0.142148	0.486324	0.418977	0.471839	0.767707	0.236796	0.301144	0.575787	0.304092	0.119492	0.211498	0.328519	0.472373	0.304477	0.416706	0.739279	0.433771	0.706447	0.674679	0.301014	0.398113	0.0535743	0.194997	0.264062	0.330629	0.509092	0.234753	0.775744
2-Heptanone	0.119848	0.0462719	0.110605	-0.0352068	0.243285	0.149183	0.114634	-0.00460354	0.0796918	-0.0684592	-0.127052	0.0511803	0.0497421	0.008575	0.0598884	0.0189698	0.503529	0.528804	0.549261	0.200026	0.518127	0.125333	0.448975	0.0291955	0.401108	0.941052	0.556581	0.570648	0.411667	0.455664	0.0809666	0.230391	0.248795	0.586503	0.278912	0.549063	0.91235	0.659615	1	0.765869	0.444138	0.267203	0.0333804	0.254887	0.244108	0.0963337	0.384565	0.590952	0.79378
dodecane	0.102579	0.0461506	0.140296	0.201695	0.0829704	0.0089434	0.0359079	-0.0871827	0.0490291	-0.0844583	0.0365231	-0.140547	-0.0613623	0.106481	0.094206	0.213855	0.121194	0.416016	0.136982	0.408398	0.18489	0.299459	-0.00185076	0.0941929	0.1032	0.255433	0.0104963	0.176876	0.0576283	-0.0321748	-0.162696	-0.179953	0.0273882	0.180239	-0.0115252	0.195932	0.223386	0.27858	0.248475	0.502218	0.205448	0.371468	0.0281342	0.035427	-0.217496	-0.0888097	0.0110531	0.0974093	0.349545
2-Pentylfuran	0.129579	-0.0802145	0.147195	-0.0510758	0.179721	0.152215	0.0969104	0.0313533	0.046546	-0.0490809	-0.0470061	0.154998	0.103694	0.0713377	0.307189	0.224285	0.527163	0.514804	0.558763	0.409981	0.65371	0.375766	0.456577	0.240324	0.443244	0.842269	0.490423	0.562532	0.282524	0.284733	0.112302	0.102722	0.227498	0.580754	0.207692	0.555571	0.866941	0.371498	0.80732	0.744761	0.52568	0.332297	0.0255861	0.243011	0.154111	0.0533483	0.280935	0.538678	0.815663
Floral	-0.0217784	-0.21479	-0.166036	0.0668285	0.0133189	-0.0742096	-0.00386148	-0.131365	-0.0636249	0.0494163	0.136356	0.145745	1	-0.095983	0.0015725	-0.102449	0.0291436	0.152923	0.126287	-0.0942358	0.129769	-0.0660713	0.0115907	0.171003	0.0356573	0.0715623	-0.0789475	-0.0427293	0.165118	-0.023743	0.0630819	-0.00210505	0.0950119	0.0413417	-0.0715649	0.0362496	0.038498	0.0420148	0.0497421	0.0927506	0.029797	0.136144	0.023851	0.0518032	0.0363706	0.0979933	0.0910401	-0.0161384	0.146538
2-Pentanone	0.227836	-0.0326789	-0.0196077	-0.0843266	0.152283	0.273539	0.180817	-0.0507049	-0.0237073	-0.00553572	0.0422707	0.205625	0.126287	0.0194324	0.211689	0.0574413	0.33546	0.341094	1	0.173691	0.465713	0.207856	0.523434	0.29245	0.230789	0.575494	0.153806	0.204387	0.480217	0.257864	0.0467027	0.331011	0.385573	0.416547	0.315647	0.397112	0.602387	0.320646	0.549261	0.545565	0.259312	0.319257	0.0226507	0.285488	0.345941	0.282213	0.246077	0.215488	0.576162
Ethyl hexanoate	0.215755	0.0635495	-0.0371603	-0.0462765	0.155975	0.161813	0.144907	0.00587677	-0.0306992	0.0196496	-0.0743476	0.207661	0.118457	0.0425669	0.234563	0.0782815	0.579258	0.514296	0.627752	0.101775	0.620074	0.207472	0.559341	0.375768	0.533613	0.840983	0.279224	0.352988	0.509789	0.283153	0.0554802	0.19913	0.341067	0.543894	0.33739	0.503424	0.836891	0.411756	0.761858	0.744996	0.335457	0.394368	0.0216334	0.227735	0.280502	0.223477	0.395189	0.293102	0.797862
2-Heptanol	0.17041	0.112871	0.109193	-0.0427639	0.282372	0.0383732	0.160838	-0.141107	-0.012646	-0.183465	-0.128014	0.0569387	0.0927506	0.0251981	0.101266	0.129268	0.404737	0.699519	0.545565	0.468217	0.463532	0.235372	0.482633	0.14928	0.420481	0.803171	0.305186	0.492967	0.471069	0.208033	0.0258182	0.239929	0.315694	0.500486	0.22593	0.479415	0.717436	0.642387	0.765869	1	0.533766	0.377217	0.0199126	0.322365	0.20333	0.17218	0.255461	0.331649	0.825898
Prenyl acetate	0.140491	0.137465	-0.143562	-0.140734	0.00528949	0.0746641	0.0690344	-0.0632707	-0.127033	-0.125077	-0.0168796	0.223471	0.0518032	0.0482154	0.123355	0.188644	0.225763	0.251917	0.285488	0.267566	0.161964	0.230341	0.438595	0.172016	0.0805435	0.248975	0.160649	0.171918	0.278824	0.182096	0.267808	0.550622	0.260561	0.183572	0.2411	0.23059	0.2754	0.301238	0.254887	0.322365	0.126297	0.155057	0.0117037	1	0.583914	0.263101	0.148177	0.228346	0.227245
trans-2-Octenal	-0.0136649	-0.2195	0.102953	0.0977931	0.00755168	-0.0256482	0.107012	-0.0534508	0.0126489	-0.164451	0.059096	0.0364714	-0.0508692	0.0371112	0.068494	0.0740779	-0.0959969	0.235445	0.121186	0.269831	0.0971642	0.0483255	-0.0775783	-0.0217458	-0.0809778	0.0435389	0.123777	0.183543	-0.0633656	-0.159027	-0.103769	-0.125648	-0.0133636	-0.160891	-0.142169	-0.19087	0.0776389	-0.0288882	0.0999125	0.184136	0.201838	0.188779	0.00631927	-0.0530337	-0.134466	0.0778873	-0.135104	0.0185987	0.122462
Tetradecane	0.0726533	0.239693	0.0310441	-0.0424252	0.00801356	-0.0972181	0.0416445	-0.115152	0.024694	0.0362674	-0.0159477	0.022656	-0.0294072	0.0613181	0.287223	0.0623816	0.39105	0.119127	0.0746132	0.0608787	0.232489	0.174748	0.117164	0.214745	0.286428	0.400569	0.280085	0.279604	0.124842	0.246363	0.315456	0.0236893	0.029729	0.410252	0.103984	0.398872	0.328914	0.327018	0.320608	0.316945	0.164109	0.13577	0.00387823	0.153121	0.0167545	-0.051727	0.488321	0.413137	0.297331
Fruity	-0.0363906	-0.0757174	-0.202944	-0.265049	-0.0434514	-0.149158	0.0963214	-0.150052	-0.123131	0.0326059	-0.015301	1	0.145745	-0.107379	0.132615	0.0604542	0.148985	-0.0372121	0.205625	0.0164295	0.157652	0.114059	0.301351	0.179421	0.118677	0.0806175	0.00651818	-0.0173175	0.136621	0.0133743	0.064749	0.262853	0.204307	0.0121653	0.0743381	0.0578107	0.121628	-0.0560024	0.0511803	0.0569387	0.00907992	0.0889325	0.00375856	0.223471	0.319872	0.125423	0.0466892	-0.00390537	0.120443
trans-Linalool oxide	0.0267914	0.0459401	0.110325	-0.0276296	0.268349	0.0569054	0.108798	-0.0530835	0.0141305	-0.178194	-0.158224	0.0846307	0.0911835	-0.0194116	-0.0303672	0.0626387	0.307386	0.65516	0.429969	0.26631	0.348091	0.123305	0.434707	-0.0543976	0.25697	0.742723	0.398121	0.408086	0.479295	0.344804	0.029993	0.309637	0.362439	0.443282	0.304326	0.420649	0.659432	0.779046	0.760868	0.80286	0.446693	0.213267	-0.021068	0.347213	0.259863	0.178565	0.250354	0.42415	0.632604
2-Ethylhexanol	-0.0602579	-0.00143216	-0.06285	-0.0995394	-0.0678033	-0.0409787	-0.0611029	0.0394586	-0.000361523	0.20785	0.154071	0.0227631	0.149905	0.0208521	0.301293	0.302851	0.165008	-0.225084	-0.0216771	0.139345	0.135991	0.400912	0.00490196	0.227441	0.079697	0.00172897	0.0726872	-0.00477887	-0.139	0.157633	0.0433007	-0.00901624	-0.0585301	0.35991	-0.0174084	0.377232	0.036209	-0.13606	-0.103498	-0.085407	0.00997738	-0.0855852	-0.0253277	-0.021838	-0.00542882	-0.229869	0.0800764	0.175681	0.0124577
1-Octen-3-ol	0.00427172	-0.0346301	0.0853154	-0.0334199	0.0997676	-0.00361559	0.0966829	-0.102175	0.0987399	-0.0998401	-0.0325781	0.0138179	0.0467094	0.171517	0.316621	0.284457	0.420406	0.396157	0.396778	0.422076	0.470442	0.350492	0.294823	0.225918	0.338924	0.664847	0.525953	0.640352	0.18144	0.162286	0.154985	0.0352246	0.132595	0.39047	0.0540887	0.374279	0.669221	0.286269	0.646292	0.590316	0.380823	0.504596	-0.025541	0.136857	0.0602075	0.0637546	0.307845	0.554947	0.582489
Methyl hexanoate	0.0273238	0.133286	-0.173547	-0.162958	-0.0524653	-0.0251623	-0.0294441	0.0211478	-0.0606517	0.0382589	-0.14042	0.319872	0.0363706	0.13024	-0.0120304	-0.0592428	0.170754	0.108354	0.345941	-0.0804009	0.0826047	0.00913806	0.840103	0.100319	0.146048	0.269072	0.0598783	0.0614895	0.4524	0.397554	0.235672	0.851303	0.268555	0.216728	0.208811	0.246335	0.235322	0.207515	0.244108	0.20333	0.015903	0.00473399	-0.0329603	0.583914	1	0.333173	0.17178	0.0818638	0.159239
1,4-Pentadien-3-ol	0.10989	-0.0136825	0.0032377	0.10178	0.202345	0.0449849	0.0425391	-0.0592373	-0.0237399	-0.0823818	-0.0690425	-0.0372121	0.152923	0.0701634	0.00669863	0.0082224	0.153293	1	0.341094	0.199923	0.194228	0.100345	0.316325	0.0751547	0.174872	0.517151	0.0602172	0.252433	0.334677	0.231541	-0.0305265	0.11473	0.103755	0.216637	0.0762414	0.207664	0.427046	0.635575	0.528804	0.699519	0.399292	0.310009	-0.0359033	0.251917	0.108354	0.112846	0.139653	0.0963947	0.57739
Ethyl butyrate	-0.0186577	0.0792627	-0.123277	-0.116444	0.0863894	0.13915	0.140854	-0.07801	0.0194053	-0.00294099	-0.105486	0.136621	0.165118	-0.0336489	0.0213732	0.0425258	0.274277	0.334677	0.480217	0.00411541	0.37505	0.0786114	0.540291	0.24422	0.119706	0.442299	-0.017925	0.0455038	1	0.331538	0.0782956	0.577975	0.639275	0.368987	0.515345	0.375773	0.385803	0.417749	0.411667	0.471069	0.0783927	0.229644	-0.0360901	0.278824	0.4524	0.606326	0.303178	0.0858342	0.427269
trans-2-Heptenal	-0.0934161	0.0111262	0.192091	-0.086415	0.0745599	-0.00842232	0.0772965	-0.0386752	0.0314533	-0.177569	-0.0963883	-0.00390537	-0.0161384	0.0103532	0.298029	0.184412	0.279867	0.0963947	0.215488	0.428038	0.358022	0.265114	0.113024	-0.0902172	0.11959	0.537669	0.773992	0.550104	0.0858342	0.250462	0.405226	0.138244	0.122343	0.537959	0.158136	0.513518	0.596689	0.347106	0.590952	0.331649	0.419618	0.0672712	-0.0386048	0.228346	0.0818638	0.00185972	0.394679	1	0.321835
Indole	0.195381	-0.168581	-0.131465	0.111863	-0.0194308	0.132031	-0.1491	0.277209	-0.0072203	0.126865	0.000943334	-0.0470509	0.247431	-0.012166	-0.0435727	-0.0972545	-0.0413419	-0.017708	0.0972435	-0.148248	0.00501719	-0.0993105	0.010839	0.0788209	-0.0760277	-0.000419732	-0.0694596	-0.0797064	0.042184	0.0983187	0.000977613	0.0179877	-0.0288264	-0.0628304	0.0156154	-0.058826	-0.0202521	-0.0893885	-0.01076	-0.064326	-0.123551	0.00299577	-0.0397416	-0.0560725	0.0030406	0.00250206	-0.00676856	-0.102917	-0.042674
(E,E)-2,4-heptadienal	-0.0531357	0.142102	0.105181	-0.103136	0.0464982	-0.0407674	0.0152016	0.0150713	0.177737	-0.115116	-0.161511	-0.075765	0.0200768	-0.0245953	0.137147	0.0528074	0.242669	0.0515178	0.181065	0.220507	0.276393	0.112662	0.201042	-0.183394	0.0449391	0.453681	0.588441	0.408626	0.344227	0.545167	0.339066	0.326742	0.272334	0.639642	0.344832	0.615568	0.403043	0.450168	0.485522	0.263367	0.285887	-0.112885	-0.0401427	0.212441	0.26019	0.141031	0.341253	0.680069	0.20299
(E,E)-Hexa-2,4-dienyl acetate	-0.00318707	0.15335	0.0792861	-0.0536152	0.189895	0.0246149	0.0573524	0.0161369	0.165632	-0.090923	-0.170138	-0.00550715	0.042239	0.0501813	0.135382	0.076209	0.450656	0.357016	0.365279	0.122173	0.391112	0.136592	0.374789	-0.0325316	0.228545	0.730326	0.524153	0.43834	0.473392	0.689876	0.218665	0.34377	0.324471	0.706233	0.387211	0.686199	0.653067	0.710713	0.756795	0.533783	0.355725	0.0851783	-0.0448176	0.249674	0.320719	0.125096	0.45391	0.623235	0.513282
Ethyl 2-methylbutyrate	-0.077582	-0.00710182	-0.0984002	-0.134634	0.0926857	0.111699	0.130441	-0.125412	-0.0182012	-0.163231	-0.0628882	0.204307	0.0950119	-0.0385168	0.143832	0.276292	0.279416	0.103755	0.385573	0.184723	0.470194	0.201748	0.35473	0.171055	0.0610707	0.284508	-0.0291765	-0.0715656	0.639275	0.16155	-0.142656	0.414367	1	0.259321	0.639853	0.296707	0.355706	0.215683	0.248795	0.315694	-0.105944	0.231068	-0.0475896	0.260561	0.268555	0.65359	0.0351472	0.122343	0.279009
Fermented Dough	0.196701	-0.143003	-0.216492	0.195003	-0.129996	1	0.155329	0.262727	-0.00648246	0.00817799	-0.0471764	-0.149158	-0.0742096	0.0375356	0.0413374	0.00716963	0.11836	0.0449849	0.273539	-0.047609	0.206744	0.0623928	0.0249922	0.094421	-0.00750143	0.13511	0.00730229	-0.0248084	0.13915	0.112522	0.0303677	-0.0129362	0.111699	0.093305	0.165843	0.0760703	0.188159	0.0670896	0.149183	0.0383732	0.00192643	0.149128	-0.048296	0.0746641	-0.0251623	0.1724	0.0435299	-0.00842232	0.132792
Benzyl alcohol	-0.0981574	0.0391844	0.0117447	-0.118474	-0.0261438	-0.110661	-0.0739078	-0.0305813	0.00828483	-0.0135345	0.119659	0.026137	0.0128839	0.00952176	0.263712	0.413159	0.195973	-0.190814	-0.0920511	0.355018	0.101329	0.456207	-0.0566561	0.0484914	0.0868505	-0.0162603	0.140987	0.0749543	-0.09656	0.0713528	-0.0864585	0.026884	0.0355378	0.238115	0.0434198	0.265463	0.034316	-0.0885904	-0.0488143	-0.0371512	-0.0342781	-0.0785692	-0.0505937	0.0795797	-0.0273052	-0.234533	-0.190958	0.283249	-0.0553691
Waxy	-0.0993448	-0.00355101	0.196653	-0.114189	1	-0.129996	-0.106498	-0.0538492	0.0855821	-0.126724	-0.191091	-0.0434514	0.0133189	-0.0269262	-0.166818	0.0453226	-0.0334768	0.202345	0.152283	0.112902	0.0372921	0.0144352	0.0202044	-0.165877	0.00734128	0.187147	0.0191419	0.118461	0.0863894	0.0511345	-0.130377	-0.0379914	0.0926857	0.134681	0.00722285	0.142993	0.156076	0.224434	0.243285	0.282372	0.200103	-0.0441892	-0.0543598	0.00528949	-0.0524653	-0.06139	-0.00853903	0.0745599	0.260815
2,6-Dimethyl-5-heptenal	-0.0241694	0.124433	0.176431	-0.131413	0.176135	-0.106576	-0.153266	-0.0540089	0.2124	0.109065	-0.0257848	-0.0768317	0.129249	0.091945	0.084159	0.186453	0.100046	0.0897856	0.0273585	0.0162445	0.266355	0.222454	0.160812	0.0337198	0.0421246	0.223344	0.0983669	0.28807	0.0602246	0.315644	0.000161957	0.0202125	-0.0101334	0.411439	-0.0073892	0.446065	0.147919	0.0854556	0.161839	0.183002	0.131133	0.0409687	-0.0605804	0.0287928	0.049088	-0.152332	0.0870175	0.0752384	0.233891
Grassy	0.0692185	-0.187936	5.99689e-05	0.063978	-0.0269262	0.0375356	-0.0184484	-0.00714549	0.00820238	0.0461622	-0.087046	-0.107379	-0.095983	1	0.20246	0.079079	0.063053	0.0701634	0.0194324	0.0690562	-0.0145701	0.0985988	0.136909	0.124971	0.0761541	0.0225234	0.000534899	0.0743193	-0.0336489	0.114686	0.0298607	0.0623166	-0.0385168	0.0426027	-0.129936	0.049777	0.0299729	-0.048935	0.008575	0.0251981	-0.0405921	0.232402	-0.0606132	0.0482154	0.13024	-0.0313601	0.132017	0.0103532	-0.0152209
3-Methyl-3-buten-1-ol	0.0692763	0.074511	-0.0326763	-0.146459	0.0202044	0.0249922	0.0205797	-0.0272359	-0.0552063	0.0973484	-0.172486	0.301351	0.0115907	0.136909	0.0588635	0.031287	0.282331	0.316325	0.523434	0.0505941	0.308333	0.146998	1	0.22878	0.296517	0.519132	0.108917	0.220509	0.540291	0.392233	0.130394	0.780423	0.35473	0.390844	0.275561	0.39272	0.485702	0.299041	0.448975	0.482633	0.176392	0.163999	-0.0626987	0.438595	0.840103	0.291598	0.226779	0.113024	0.452274
2,3-Diethylpyrazine	0.099029	0.067885	-0.140612	0.0281025	0.00337731	0.123859	0.0904636	-0.0508466	0.0930368	-0.0445255	0.109563	0.119284	0.138379	-0.0698464	0.204244	0.174167	0.21736	0.0152935	0.0769129	-0.0876583	0.206359	0.191356	0.0671586	0.390266	0.130368	-0.0103436	-0.0932095	-0.0568128	0.158074	0.107518	0.292183	0.0288688	0.00577334	-0.00414876	0.0395622	-0.0274353	0.0199249	-0.0601107	-0.021341	-0.00704358	-0.0499202	0.268625	-0.0655353	0.0147	0.00493932	0.0567642	0.280207	-0.0979392	0.0839774
D-Limonene	-0.08156	0.0543813	0.0750489	-0.00317271	0.109912	-0.00972387	-0.0420651	-0.0105615	0.0121873	0.0877945	0.0518963	-0.0335493	0.13333	0.0233881	0.121614	0.209522	0.292795	0.0554131	0.0605847	0.137966	0.293111	0.270289	0.151003	0.140928	0.252286	0.303382	0.087958	0.12557	0.135293	0.179055	0.0172387	-0.000155272	0.0774505	0.468199	0.0713902	0.492218	0.269336	0.196543	0.247496	0.265519	0.11861	0.109092	-0.0748036	-0.0455896	0.0251597	-0.137957	0.247793	0.237128	0.295134
Ocimene	-0.0291565	0.105279	0.132538	-0.0635966	0.134619	-0.0308721	-0.0797381	-0.0334019	0.0480042	0.073189	0.00231749	-0.0482236	0.0833762	0.042575	0.126213	0.228639	0.251663	0.0554598	0.0348096	0.195085	0.290719	0.282455	0.148928	0.102249	0.22871	0.291351	0.118333	0.216631	0.0948538	0.16353	0.00604853	-0.00617019	0.0400153	0.468801	0.0485368	0.496633	0.24057	0.165525	0.227723	0.290982	0.137729	0.0713568	-0.0791638	0.0278774	0.00988898	-0.186465	0.186417	0.212607	0.283741
Pentanal	0.0228819	-0.0419051	0.0587073	-0.0894069	0.0372921	0.206744	0.152182	-0.0755979	0.0427262	0.0106345	-0.0319398	0.157652	0.129769	-0.0145701	0.382896	0.449373	0.52334	0.194228	0.465713	0.303127	1	0.47448	0.308333	0.397148	0.277661	0.578593	0.358288	0.369908	0.37505	0.188113	0.0418876	0.120502	0.470194	0.492417	0.422887	0.476461	0.658476	0.157798	0.518127	0.463532	0.189484	0.355647	-0.0815098	0.161964	0.0826047	0.278559	0.291407	0.358022	0.572807
6-Methyl-5-hepten-2-one	0.0575513	0.0988107	0.0440852	0.0685871	0.242226	0.0450732	0.0421316	0.00457743	0.0826685	-0.104587	-0.123344	-0.105347	0.113571	0.0390874	-0.0271993	0.0110211	0.257384	0.702588	0.399601	0.200269	0.237635	0.0510901	0.365249	-0.0307516	0.198666	0.718253	0.283115	0.378781	0.467717	0.4905	0.0414691	0.244973	0.273393	0.489471	0.271162	0.466836	0.579151	0.827333	0.734825	0.774146	0.403343	0.289574	-0.0864738	0.21417	0.196873	0.101991	0.294771	0.330959	0.592081
trans,trans-2,4-Nonadienal	-0.0430445	0.00163978	-0.0182442	0.103925	0.0081747	0.0104633	-0.112528	-0.0100741	0.151337	0.0772327	0.0450585	-0.00510491	0.0943998	0.273917	0.288875	0.256235	0.164976	0.0690659	0.0292725	-0.0455996	0.137712	0.379128	0.069534	0.365976	0.20154	-0.0266703	-0.0259723	0.146022	-0.0368386	0.0571876	0.19087	-0.0867878	-0.150979	0.0382798	-0.204975	0.0421586	-0.0551459	-0.133501	-0.0874687	-0.00511076	-0.0138193	0.32493	-0.0879009	0.0396787	0.019402	-0.0060786	0.253539	-0.108774	-0.0036699
Phenylethyl alcohol	0.188353	0.00875853	-0.173805	-0.0346885	-0.117537	0.193385	0.262403	-0.0788593	-0.0699735	-0.0730632	0.0705376	0.165033	0.0484266	0.228992	0.68064	0.437669	0.68138	0.117491	0.353236	0.273564	0.546306	0.454343	0.329974	0.816529	0.453343	0.305897	0.0855442	0.163023	0.343419	0.123546	0.251448	0.179708	0.350021	0.370414	0.364668	0.389895	0.403607	0.0917091	0.236227	0.318834	0.0177518	0.54068	-0.093413	0.295039	0.18833	0.31287	0.476678	0.181739	0.33061
Ethyl 2-butenoate	-0.0573554	0.118278	-0.106773	-0.166018	-0.0379914	-0.0129362	0.0295809	-0.0563803	-0.00593357	-0.0230558	-0.150768	0.262853	-0.00210505	0.0623166	-0.0109494	0.0377244	0.0763859	0.11473	0.331011	0.0329673	0.120502	0.0478331	0.780423	0.0726504	-0.0116801	0.238827	0.112912	0.0750697	0.577975	0.393011	0.212424	1	0.414367	0.236213	0.341358	0.260941	0.197459	0.299863	0.230391	0.239929	0.0527439	0.00534154	-0.0967664	0.550622	0.851303	0.44888	0.177672	0.138244	0.155656
2,6 Lutidine	-0.0256368	0.173764	0.0446622	0.0706759	0.224434	0.0670896	0.085817	-0.0533563	0.00948847	-0.176234	-0.163919	-0.0560024	0.0420148	-0.048935	-0.14922	-0.0850971	0.174347	0.635575	0.320646	0.15423	0.157798	0.00803661	0.299041	-0.121867	0.106536	0.600443	0.290647	0.28739	0.417749	0.409086	0.0773963	0.299863	0.215683	0.39173	0.29898	0.378105	0.479042	1	0.659615	0.642387	0.375468	0.115465	-0.101501	0.301238	0.207515	0.125906	0.307542	0.347106	0.513734
2-Hexanol	-0.0339431	0.130052	0.200736	-0.102166	0.118461	-0.0248084	0.0108735	-0.128524	0.125598	-0.116977	-0.109827	-0.0173175	-0.0427293	0.0743193	0.224973	0.176908	0.196051	0.252433	0.204387	0.430202	0.369908	0.220706	0.220509	-0.0721929	0.197096	0.572466	0.795205	1	0.0455038	0.202352	0.295705	0.0750697	-0.0715656	0.456072	-0.0653729	0.405991	0.494304	0.28739	0.570648	0.492967	0.53841	0.190379	-0.101644	0.171918	0.0614895	-0.106446	0.271884	0.550104	0.384662
Nonanal	-0.074914	0.13988	0.0561868	-0.0777237	0.116491	-0.0342521	-0.099039	-0.137831	0.218326	0.00499604	-0.0210449	0.0177906	0.0188504	0.0434669	0.265388	0.0826845	0.183705	0.0885422	0.1285	0.136105	0.171027	0.164519	0.132056	0.00422797	0.0779676	0.325773	0.600894	0.503285	0.0827837	0.360735	0.42453	0.145038	-0.0900653	0.40564	-0.0756417	0.345578	0.244052	0.185751	0.32927	0.206898	0.524762	0.0642636	-0.103863	0.0581763	0.112442	-0.137722	0.42034	0.407173	0.259477
Musty	-0.0416062	-0.178278	-0.0465685	0.282281	-0.0538492	0.262727	-0.339053	1	0.0456598	0.242245	-0.150675	-0.150052	-0.131365	-0.00714549	-0.0595001	-0.0932568	0.0260946	-0.0592373	-0.0507049	-0.168278	-0.0755979	-0.105209	-0.0272359	-0.052337	-0.000568326	-0.0144771	-0.0636965	-0.128524	-0.07801	0.24876	0.00132365	-0.0563803	-0.125412	-0.0429202	0.0522717	-0.0277271	-0.0172897	-0.0533563	-0.00460354	-0.141107	-0.136535	-0.103507	-0.105218	-0.0632707	0.0211478	-0.0790795	-0.0633617	-0.0386752	-0.123987
Decanal	0.0993119	0.0730329	0.00557921	0.00248351	0.0983182	0.00868475	0.160959	-0.182495	-0.0918238	-0.135845	-0.0710954	0.106948	0.0568322	0.120193	0.297172	0.256632	0.188132	0.347286	0.309031	0.606032	0.243887	0.382579	0.266399	0.203391	0.183899	0.426307	0.37789	0.474351	0.239546	0.054872	0.302276	0.186035	0.110089	0.462451	-0.00276537	0.467887	0.361456	0.378501	0.361724	0.652609	0.619856	0.304482	-0.105393	0.350539	0.081888	0.0230821	0.310253	0.364117	0.481757
Woody	-0.0171073	0.0841378	0.165527	0.103948	0.0855821	-0.00648246	-0.278785	0.0456598	1	-0.00529126	-0.136664	-0.123131	-0.0636249	0.00820238	0.0480373	0.0450697	-0.0204232	-0.0237399	-0.0237073	-0.0964613	0.0427262	0.0148273	-0.0552063	-0.152901	-0.101601	0.0234754	0.13856	0.125598	0.0194053	0.223531	0.000475189	-0.00593357	-0.0182012	0.0113278	0.0872316	-0.0114796	-0.0203171	0.00948847	0.0796918	-0.012646	-0.00528594	0.0518614	-0.109873	-0.127033	-0.0606517	-0.0803488	-0.0415271	0.0314533	-0.0260775
Rancid	0.0631955	-0.294933	-0.186866	1	-0.114189	0.195003	-0.0937845	0.282281	0.103948	0.136936	0.0291723	-0.265049	0.0668285	0.063978	-0.014037	-0.0261124	-0.0626073	0.10178	-0.0843266	-0.0762787	-0.0894069	-0.0159682	-0.146459	0.026736	-0.0408797	-0.0711038	-0.103002	-0.102166	-0.116444	-0.0284679	-0.084314	-0.166018	-0.134634	-0.0746148	-0.0813282	-0.118297	-0.0825055	0.0706759	-0.0352068	-0.0427639	-0.0223717	0.0990661	-0.112574	-0.140734	-0.162958	-0.0421455	-0.00106314	-0.086415	-0.0398306
Heptanal	-0.01816	0.100454	0.219698	-0.0223717	0.200103	0.00192643	0.00174432	-0.136535	-0.00528594	-0.0358451	-0.0750435	0.00907992	0.029797	-0.0405921	0.115336	0.0500925	0.00348718	0.399292	0.259312	0.451251	0.189484	0.190459	0.176392	-0.138357	0.0759937	0.429186	0.511323	0.53841	0.0783927	0.181166	0.336185	0.0527439	-0.105944	0.468455	-0.143021	0.426634	0.36901	0.375468	0.444138	0.533766	1	0.0597405	-0.114423	0.126297	0.015903	-0.221511	0.272135	0.419618	0.506609
Ethyl isovalerate	0.0573843	0.0751446	0.00907244	-0.0813282	0.00722285	0.165843	0.147538	0.0522717	0.0872316	-0.181985	-0.0469147	0.0743381	-0.0715649	-0.129936	0.161515	0.198567	0.361447	0.0762414	0.315647	0.113152	0.422887	0.13788	0.275561	0.213493	0.105867	0.286078	0.0528614	-0.0653729	0.515345	0.263145	-0.0612787	0.341358	0.639853	0.325212	1	0.343129	0.357966	0.29898	0.278912	0.22593	-0.143021	0.0926301	-0.117603	0.2411	0.208811	0.467005	0.113645	0.158136	0.198903
Hexyl acetate	0.0255927	0.100211	0.18863	-0.0490791	0.286134	0.00656885	0.0297599	-0.0956502	0.0862674	-0.118144	-0.161868	0.0424487	0.0898124	-0.0271248	0.115114	0.0410653	0.171775	0.474304	0.374659	0.371531	0.307781	0.139762	0.286564	-0.104196	0.15789	0.678668	0.640918	0.656925	0.222974	0.356255	0.337511	0.182711	0.0471694	0.530877	-0.00926515	0.484452	0.567266	0.569086	0.691269	0.68463	0.828226	0.122891	-0.117665	0.226814	0.125889	-0.0807626	0.369121	0.55994	0.654312
Ethyl benzoate	-0.00477504	0.033721	-0.185684	-0.0464983	-0.166206	0.157455	0.204437	-0.00158646	0.0786236	-0.11036	0.00857477	0.113031	-0.00173504	-0.000696723	0.28759	0.321615	0.379602	-0.171168	0.191789	-0.0768387	0.504211	0.214533	0.181466	0.428609	0.0497533	0.128566	0.036593	-0.0694776	0.48706	0.265665	0.104143	0.300175	0.578825	0.263213	0.637955	0.270432	0.208366	-0.0130537	0.0748798	-0.01517	-0.326334	0.200312	-0.118294	0.129973	0.20354	0.622777	0.304358	0.116328	0.0214859
Phenol	-0.052603	-0.204639	-0.179035	0.136936	-0.126724	0.00817799	-0.383483	0.242245	-0.00529126	1	-0.0371646	0.0326059	0.0494163	0.0461622	-0.000824578	-0.131737	-0.0929545	-0.0823818	-0.00553572	-0.281067	0.0106345	-0.108041	0.0973484	0.114413	-0.07571	-0.00921536	-0.120855	-0.116977	-0.00294099	0.146389	-0.051864	-0.0230558	-0.163231	0.00106861	-0.181985	-0.00253592	-0.0131735	-0.176234	-0.0684592	-0.183465	-0.0358451	0.0342161	-0.121344	-0.125077	0.0382589	-0.237008	0.0287989	-0.177569	-0.0182538
Furfural	-0.00118619	0.172022	0.0169746	-0.084314	-0.130377	0.0303677	-0.0586823	0.00132365	0.000475189	-0.051864	-0.104325	0.064749	0.0630819	0.0298607	0.310399	-0.0646912	0.127787	-0.0305265	0.0467027	0.0870595	0.0418876	0.0544285	0.130394	0.178892	0.125495	0.0910956	0.382677	0.295705	0.0782956	0.212994	1	0.212424	-0.142656	0.207724	-0.0612787	0.194877	0.0321785	0.0773963	0.0809666	0.0258182	0.336185	0.0388077	-0.121953	0.267808	0.235672	0.0664687	0.662502	0.405226	-0.00773549
Methyl benzoate	-0.0916856	-0.00125332	-0.265924	-0.088341	-0.203063	-0.043798	-0.113268	0.0546261	-0.0766144	0.124	0.0561666	0.321035	0.117562	0.191749	0.210971	0.0174318	0.148964	-0.226088	0.0594962	-0.110893	-0.035409	0.116222	0.414651	0.262636	0.0775346	-0.0896826	0.0123288	-0.0839268	0.136468	0.265233	0.381028	0.540979	0.0715811	0.119847	0.0546052	0.172917	-0.0685712	-0.102971	-0.109776	-0.183431	-0.0960383	-0.0835816	-0.128489	0.52984	0.707515	0.156741	0.202214	0.0827438	-0.179271
Hexanal	-0.1134	0.106097	0.168694	-0.103002	0.0191419	0.00730229	-0.000637884	-0.0636965	0.13856	-0.120855	-0.124335	0.00651818	-0.0789475	0.000534899	0.253709	0.177291	0.141737	0.0602172	0.153806	0.399626	0.358288	0.210396	0.108917	-0.173362	0.0504081	0.528624	1	0.795205	-0.017925	0.238068	0.382677	0.112912	-0.0291765	0.471017	0.0528614	0.400758	0.51221	0.290647	0.556581	0.305186	0.511323	0.117775	-0.129426	0.160649	0.0598783	-0.0835986	0.346915	0.773992	0.246466
p-Cymene	-0.0223328	0.0478163	0.137104	-0.0599993	0.129646	-0.0618441	-0.0881468	-0.0405056	0.0169287	0.117494	0.0303856	0.0217253	0.113133	0.092973	0.159865	0.206192	0.23873	0.176145	0.166795	0.223248	0.301678	0.294002	0.323323	0.160723	0.246164	0.36178	0.133596	0.238825	0.192794	0.208713	0.0422639	0.115434	0.0573381	0.502298	0.0366305	0.529575	0.309476	0.215405	0.293238	0.393282	0.237184	0.135623	-0.129965	0.118124	0.175472	-0.168982	0.248045	0.244709	0.358338
Isoamyl alcohol	0.140394	-0.0876813	-0.268154	0.026736	-0.165877	0.094421	0.130277	-0.052337	-0.152901	0.114413	0.219398	0.179421	0.171003	0.124971	0.614483	0.277285	0.591673	0.0751547	0.29245	0.0235573	0.397148	0.316835	0.22878	1	0.479065	0.125992	-0.173362	-0.0721929	0.24422	-0.0345079	0.178892	0.0726504	0.171055	0.153072	0.213493	0.158209	0.204859	-0.121867	0.0291955	0.14928	-0.138357	0.428893	-0.130014	0.172016	0.100319	0.215705	0.465045	-0.0902172	0.22424
Trimethylpyrazine	0.13209	0.0781989	-0.179369	0.0447962	-0.0913503	0.194506	0.120761	-0.0163737	0.128908	-0.00986727	0.134698	0.163993	0.0706461	0.121986	0.414814	0.226094	0.367942	0.0196056	0.179626	-0.121005	0.275119	0.284892	0.147427	0.626862	0.237528	0.074295	-0.0155052	0.0218005	0.187889	0.213337	0.394347	0.0327538	0.0102178	0.0780218	0.098374	0.0470265	0.104794	-0.0617086	0.0255874	0.0218012	-0.0190826	0.411381	-0.13315	0.089998	0.0588525	0.0822138	0.455318	-0.0547504	0.097526
Methional	0.0406687	-0.0160937	-0.222691	0.0990661	-0.0441892	0.149128	0.107317	-0.103507	0.0518614	0.0342161	0.0598867	0.0889325	0.136144	0.232402	0.391096	0.375135	0.296337	0.310009	0.319257	0.271735	0.355647	0.359808	0.163999	0.428893	0.203709	0.283946	0.117775	0.190379	0.229644	0.0303383	0.0388077	0.00534154	0.231068	0.113634	0.0926301	0.117681	0.327186	0.115465	0.267203	0.377217	0.0597405	1	-0.145605	0.155057	0.00473399	0.227437	0.304844	0.0672712	0.295398
trans-2-Hexenal	-0.0914853	0.101902	0.0927598	-0.095069	0.066533	0.0402423	0.0393883	-0.051862	0.0643565	-0.135235	-0.130482	0.0600284	0.0106664	0.0317338	0.344674	0.244115	0.284654	0.0263079	0.26589	0.445465	0.361159	0.350455	0.211811	-0.0654448	0.0945434	0.455466	0.71256	0.512907	0.195118	0.435695	0.38083	0.234467	0.231101	0.783224	0.277203	0.770549	0.496089	0.383763	0.502984	0.301879	0.448396	0.0763109	-0.150441	0.262415	0.193754	0.0036945	0.37778	0.788465	0.232718
Methylpyrazine	0.0405699	0.125797	-0.0243753	-0.0284679	0.0511345	0.112522	-0.13685	0.24876	0.223531	0.146389	-0.056715	0.0133743	-0.023743	0.114686	0.0478388	-0.0333257	0.224564	0.231541	0.257864	-0.153649	0.188113	0.0013059	0.392233	-0.0345079	0.00976122	0.42477	0.238068	0.202352	0.331538	1	0.212994	0.393011	0.16155	0.510912	0.263145	0.503482	0.351129	0.409086	0.455664	0.208033	0.181166	0.0303383	-0.154949	0.182096	0.397554	0.0285574	0.309299	0.250462	0.253891
Ethyl acetate	-0.133057	-0.0835499	0.0459895	-0.0261124	0.0453226	0.00716963	0.11284	-0.0932568	0.0450697	-0.131737	0.0515494	0.0604542	-0.102449	0.079079	0.472072	1	0.259336	0.0082224	0.0574413	0.542556	0.449373	0.855267	0.031287	0.277285	0.0386518	0.0565402	0.177291	0.176908	0.0425258	-0.0333257	-0.0646912	0.0377244	0.276292	0.239585	0.198567	0.270092	0.172717	-0.0850971	0.0189698	0.129268	0.0500925	0.375135	-0.158931	0.188644	-0.0592428	0.0710833	-0.0290746	0.184412	0.0717046
Ethyl propionate	-0.131124	-0.0742916	0.0607165	-0.0159682	0.0144352	0.0623928	0.0659584	-0.105209	0.0148273	-0.108041	0.0981876	0.114059	-0.0660713	0.0985988	0.502896	0.855267	0.335516	0.100345	0.207856	0.59902	0.47448	1	0.146998	0.316835	0.206318	0.144131	0.210396	0.220706	0.0786114	0.0013059	0.0544285	0.0478331	0.201748	0.382197	0.13788	0.402717	0.266094	0.00803661	0.125333	0.235372	0.190459	0.359808	-0.166179	0.230341	0.00913806	-0.00922364	0.0557279	0.265114	0.177008
trans-2-Decenal	-0.0364811	0.0201295	0.0311996	0.104932	0.0881522	0.0205234	0.0751156	-0.11736	-0.095133	-0.0692591	-0.082263	-0.0032817	-0.0698173	0.0944413	0.118754	0.13737	0.143947	0.258856	0.123231	0.500877	0.238175	0.229802	0.0826267	0.0668147	0.159876	0.322249	0.268857	0.259045	0.145922	0.0289481	0.0764399	0.112859	0.15757	0.272371	0.116365	0.289356	0.326771	0.389037	0.368093	0.515288	0.371441	0.302866	-0.167317	0.175241	-0.0424241	-0.00582361	0.256764	0.379785	0.365097
Acetylacetone	-0.0576736	0.0247265	0.186687	-0.0762787	0.112902	-0.047609	0.0729094	-0.168278	-0.0964613	-0.281067	-0.0372948	0.0164295	-0.0942358	0.0690562	0.37476	0.542556	0.114028	0.199923	0.173691	1	0.303127	0.59902	0.0505941	0.0235573	0.126491	0.181266	0.399626	0.430202	0.00411541	-0.153649	0.0870595	0.0329673	0.184723	0.333009	0.113152	0.352901	0.247153	0.15423	0.200026	0.468217	0.451251	0.271735	-0.168144	0.267566	-0.0804009	-0.0434037	-0.0316389	0.428038	0.214095
(E)-3-Hexen-1-ol	0.0315019	0.0817104	0.0692461	-0.0746148	0.134681	0.093305	0.0585497	-0.0429202	0.0113278	0.00106861	-0.0597663	0.0121653	0.0413417	0.0426027	0.359459	0.239585	0.418828	0.216637	0.416547	0.333009	0.492417	0.382197	0.390844	0.153072	0.274721	0.607313	0.471017	0.456072	0.368987	0.510912	0.207724	0.236213	0.259321	1	0.325212	0.972394	0.623718	0.39173	0.586503	0.500486	0.468455	0.113634	-0.169997	0.183572	0.216728	-0.00708985	0.392177	0.537959	0.490562
Benzaldehyde	0.00984664	0.122908	-0.0570454	-0.00106314	-0.00853903	0.0435299	0.0513081	-0.0633617	-0.0415271	0.0287989	-0.0112423	0.0466892	0.0910401	0.132017	0.354876	-0.0290746	0.402641	0.139653	0.246077	-0.0316389	0.291407	0.0557279	0.226779	0.465045	0.352989	0.397358	0.346915	0.271884	0.303178	0.309299	0.662502	0.177672	0.0351472	0.392177	0.113645	0.336855	0.347044	0.307542	0.384565	0.255461	0.272135	0.304844	-0.170207	0.148177	0.17178	0.168396	1	0.394679	0.309377
(Z)-3-Hexen-1-ol	0.000136026	0.0902217	0.0381727	-0.118297	0.142993	0.0760703	0.0471543	-0.0277271	-0.0114796	-0.00253592	-0.0972455	0.0578107	0.0362496	0.049777	0.350704	0.270092	0.416434	0.207664	0.397112	0.352901	0.476461	0.402717	0.39272	0.158209	0.261743	0.557089	0.400758	0.405991	0.375773	0.503482	0.194877	0.260941	0.296707	0.972394	0.343129	1	0.594301	0.378105	0.549063	0.479415	0.426634	0.117681	-0.17654	0.23059	0.246335	0.00541257	0.336855	0.513518	0.462871
Phenylacetaldehyde	0.216834	0.0811715	-0.126895	-0.004998	-0.0827816	0.0241686	0.131771	-0.134225	0.0156271	-0.0849965	0.0622935	0.13519	0.0550321	0.207973	0.631731	0.167134	0.349617	0.181716	0.242422	0.322828	0.252142	0.199875	0.15345	0.640456	0.3402	0.156079	0.150707	0.310561	0.108058	-0.0454681	0.338695	-0.0134643	-0.0136117	0.200231	0.0488081	0.173835	0.144337	-0.0231661	0.0704902	0.324123	0.232614	0.504187	-0.179003	0.139546	0.0157199	0.0881149	0.428251	0.0423419	0.20413
Isobutyraldehyde	0.110845	-0.0666712	-0.106777	-0.014037	-0.166818	0.0413374	0.0499748	-0.0595001	0.0480373	-0.000824578	0.198005	0.132615	0.0015725	0.20246	1	0.472072	0.51471	0.00669863	0.211689	0.37476	0.382896	0.502896	0.0588635	0.614483	0.29826	0.114349	0.253709	0.224973	0.0213732	0.0478388	0.310399	-0.0109494	0.143832	0.359459	0.161515	0.350704	0.212909	-0.14922	0.0598884	0.101266	0.115336	0.391096	-0.179914	0.123355	-0.0120304	-0.0102914	0.354876	0.298029	0.0773513
Guaiacol	-0.0249039	-0.117111	-0.192015	-0.00927213	-0.19883	-0.0131078	-0.0788998	-0.0883099	0.0119578	0.218028	0.321342	0.144978	0.176927	0.168344	0.367561	0.0628465	0.142718	-0.170885	-0.075256	-0.13562	0.00786079	0.191599	-0.140028	0.576329	0.202654	-0.321105	-0.24923	-0.1948	-0.170691	-0.165092	0.181938	-0.216635	-0.295253	-0.141672	-0.230079	-0.140686	-0.254517	-0.415681	-0.338927	-0.299803	-0.198978	0.245586	-0.185793	-0.0649847	-0.151277	-0.20482	0.295481	-0.222454	-0.206594
Menthol	-0.19873	-0.187222	-0.0785883	0.0833561	-0.248261	-0.0503294	-0.131495	0.000881404	-0.0548281	0.0718603	0.187314	0.0786663	-0.016755	0.128947	0.363521	0.279909	-0.10309	-0.391204	-0.264766	0.118537	-0.127344	0.330171	-0.248309	0.369069	0.0146096	-0.591918	-0.135005	-0.202403	-0.368334	-0.44911	0.160947	-0.189855	-0.220785	-0.299764	-0.211296	-0.272833	-0.454248	-0.632094	-0.599788	-0.492134	-0.21906	0.0542892	-0.218192	-0.0573755	-0.165152	-0.11505	-0.0152075	-0.15682	-0.53054
2-methylnaphthalene	-0.124081	0.0167177	-0.252142	0.0892216	-0.262315	-0.0343791	-0.171566	0.125514	0.0819454	0.159596	-0.0117538	0.117364	-0.00620927	0.226071	0.332848	0.106174	0.137612	-0.202346	-0.0462222	-0.139397	0.000375279	0.173074	0.0571254	0.292939	0.0647114	-0.11845	0.201366	-0.00332264	0.0110579	0.256014	0.368369	0.164298	-0.0481604	0.102686	-0.00550694	0.0889721	-0.0729132	-0.159835	-0.130995	-0.278203	-0.0458869	0.131108	-0.223871	0.136625	0.230966	0.0875411	0.332279	0.163287	-0.261015
alpha-Terpineol	-0.215713	-0.147621	-0.105316	0.10733	-0.123535	-0.000278935	-0.220547	0.0476134	0.118145	0.133361	0.150952	0.0753322	0.0611683	0.231039	0.367767	0.297322	-0.0748054	-0.184321	-0.10298	-0.0461372	-0.0335187	0.389597	-0.149009	0.310702	-0.0487639	-0.407234	-0.0630383	-0.0946962	-0.263117	-0.108613	0.209174	-0.153267	-0.216822	-0.178267	-0.254711	-0.173664	-0.333614	-0.41302	-0.417435	-0.411789	-0.119567	0.201596	-0.251559	-0.0134651	-0.0600089	-0.0861829	0.101682	-0.133849	-0.405769
Dihydrocarveol	-0.20239	-0.127452	-0.0991944	0.10209	-0.115277	-0.0177645	-0.224218	0.0280217	0.0961456	0.104692	0.15327	0.0803156	0.047687	0.234638	0.419663	0.332121	-0.030508	-0.174035	-0.0970323	0.0706417	-0.022425	0.436081	-0.158777	0.340503	0.0182217	-0.402118	-0.0575454	-0.076062	-0.278021	-0.146886	0.228097	-0.166984	-0.218635	-0.155174	-0.271752	-0.146658	-0.324028	-0.419204	-0.410658	-0.344884	-0.0898941	0.235853	-0.265983	-0.00562007	-0.0711198	-0.10742	0.113873	-0.0997396	-0.3879
trans-2-Nonenal	-0.21358	-0.15022	-0.128577	0.0527069	-0.246704	-0.0553134	-0.14279	0.00405012	0.0230899	0.13191	0.182277	0.158545	0.0518175	0.115465	0.458291	0.336716	0.0181607	-0.415589	-0.196783	0.00132814	0.016111	0.362414	-0.182887	0.459617	0.00911174	-0.471754	-0.035456	-0.170257	-0.239632	-0.217038	0.261597	-0.077625	-0.11849	-0.172161	-0.104211	-0.151419	-0.334924	-0.567082	-0.49283	-0.501954	-0.229471	0.0962864	-0.266512	0.00100698	-0.0694962	-0.0373145	0.1559	-0.0456427	-0.461642
Acetophenone	-0.238795	-0.192772	-0.0618749	0.128553	-0.177277	-0.188295	-0.192243	-0.0202244	-0.00955533	0.137336	0.13866	0.0533393	0.0588413	0.215429	0.418925	0.234828	-0.00849304	-0.0893216	-0.13961	0.200952	-0.00612311	0.325015	-0.129428	0.323014	0.104783	-0.316707	0.0224194	0.00261581	-0.275587	-0.209784	0.180021	-0.175428	-0.205992	-0.0903823	-0.240992	-0.0866307	-0.221929	-0.380982	-0.298165	-0.204874	0.00431126	0.24421	-0.32718	-0.0783925	-0.11794	-0.159396	0.0988862	0.0587249	-0.29531
[truncated: 43 more columns]

## Sheet: Table S6
Day.	Cultivar number	Nutty	Grainy	Rancid	Waxy	Fermented Dough	Popcorn	Musty	Woody	Phenol	Vanilla	Fruity	Floral	Citrus	Herbal	Grassy	Other
1	R93	0.416667	0.416667	0.166667	0.583333	0.166667	0.416667	0.0833333	0.166667	0.166667	0.166667	0	0	0	0.0833333	0.25	0
1	R127	0.666667	0.416667	0.0833333	0.25	0.0833333	0.583333	0.25	0.0833333	0.0833333	0.166667	0.0833333	0	0.0833333	0	0.0833333	0
1	R95	0.333333	0.75	0.25	0.333333	0.0833333	0.0833333	0.166667	0.333333	0.25	0.0833333	0	0.0833333	0	0	0.0833333	0
1	R91	0.333333	0.833333	0.333333	0.333333	0.0833333	0.166667	0.166667	0.166667	0.25	0.0833333	0	0.0833333	0	0.0833333	0.0833333	0
1	R96	0.416667	0.666667	0.0833333	0.583333	0.0833333	0	0.333333	0.416667	0.0833333	0	0.0833333	0	0	0.25	0.166667	0
1	R92	0.75	0.666667	0.0833333	0.5	0.0833333	0.166667	0.0833333	0.25	0	0.166667	0	0	0	0.166667	0.0833333	0
1	R99	0.416667	0.583333	0.0833333	0.666667	0	0.25	0.166667	0.166667	0.0833333	0.0833333	0.166667	0	0	0.0833333	0.0833333	0
1	R97	0.583333	0.583333	0.166667	0.25	0.0833333	0.333333	0.0833333	0.0833333	0.0833333	0.0833333	0.166667	0	0.0833333	0.0833333	0	0
1	R94	0.666667	0.75	0.0833333	0.25	0.0833333	0.25	0.25	0.25	0.0833333	0.166667	0.0833333	0	0	0.0833333	0.0833333	0
1	p-values (Cochran's Q)	0.0577517	0.168654	0.502623	0.15681	0.904662	0.0295657	0.286942	0.370186	0.513145	0.846668	0.334685	0.536633	0.43347	0.527414	0.729115	1
2	R23	0.461538	0.538462	0.307692	0.538462	0.153846	0.230769	0.0769231	0.0769231	0.153846	0.153846	0	0.0769231	0	0.0769231	0.153846	0
2	R29	0.538462	0.692308	0.230769	0.461538	0.0769231	0.538462	0.153846	0	0.307692	0.153846	0.0769231	0.0769231	0	0.0769231	0.153846	0
2	R33	0.538462	0.615385	0.230769	0.384615	0.0769231	0.307692	0.153846	0.230769	0.153846	0.153846	0	0	0	0.153846	0.230769	0
2	R26	0.461538	0.692308	0.307692	0.307692	0	0.230769	0.384615	0.0769231	0.153846	0.0769231	0	0	0.0769231	0.153846	0.153846	0
2	R30	0.692308	0.769231	0.153846	0.384615	0.153846	0.461538	0.0769231	0.230769	0.153846	0.0769231	0	0.0769231	0.0769231	0.0769231	0.153846	0
2	R36	0.461538	0.769231	0.0769231	0.230769	0.230769	0.230769	0.153846	0.153846	0.0769231	0.153846	0.0769231	0.0769231	0	0.153846	0.0769231	0.0769231
2	R35	0.461538	0.692308	0.461538	0.384615	0.153846	0.230769	0.384615	0.230769	0.0769231	0.0769231	0.0769231	0	0.0769231	0.230769	0	0
2	R127	0.307692	0.692308	0.0769231	0.538462	0.0769231	0.461538	0.153846	0.307692	0	0	0.153846	0	0	0.0769231	0.153846	0
2	R31	0.307692	0.615385	0.230769	0.461538	0.230769	0.307692	0.384615	0.0769231	0.307692	0.153846	0.230769	0.0769231	0.0769231	0.230769	0.153846	0
2	p-values (Cochran's Q)	0.535521	0.743371	0.245542	0.647232	0.618036	0.313584	0.0564265	0.259456	0.395403	0.889757	0.221311	0.757576	0.757576	0.86413	0.804868	0.43347
3	R24	0.5	0.416667	0.416667	0.666667	0.166667	0.333333	0.25	0.0833333	0	0.166667	0	0.0833333	0	0.166667	0.25	0
3	R17	0.333333	0.666667	0.333333	0.5	0.0833333	0.5	0.0833333	0.25	0.0833333	0.0833333	0.166667	0.0833333	0	0.0833333	0.166667	0.0833333
3	R37	0.583333	0.5	0.25	0.5	0.0833333	0.333333	0.0833333	0.25	0.0833333	0.25	0.0833333	0.166667	0	0.0833333	0	0.0833333
3	R127	0.5	0.583333	0.0833333	0.416667	0.25	0.916667	0.166667	0.166667	0	0.0833333	0	0.166667	0	0	0	0
3	R38	0.333333	0.583333	0.333333	0.416667	0.0833333	0.166667	0.25	0.0833333	0.0833333	0.0833333	0	0.0833333	0.0833333	0	0.25	0.0833333
3	R41	0.583333	0.75	0.166667	0.25	0.0833333	0.25	0.25	0.166667	0.166667	0.0833333	0	0.0833333	0.0833333	0.166667	0.0833333	0
3	R39	0.25	0.666667	0.416667	0.166667	0	0.0833333	0.166667	0.416667	0.416667	0.166667	0.166667	0.0833333	0	0.0833333	0.0833333	0
3	R34	0.583333	0.583333	0.333333	0.5	0	0.0833333	0.333333	0.25	0.25	0	0	0.0833333	0	0.25	0	0.0833333
3	R40	0.25	0.75	0.166667	0.333333	0	0.833333	0.166667	0.0833333	0	0.5	0	0.0833333	0.0833333	0	0.0833333	0.0833333
3	p-values (Cochran's Q)	0.233629	0.35579	0.151204	0.179294	0.2699	4.37e-06	0.721427	0.420969	0.014607	0.0125009	0.190622	0.99092	0.43347	0.330388	0.156376	0.43347
5	R27	0.230769	0.615385	0.384615	0.384615	0.153846	0.307692	0.307692	0.153846	0.307692	0.153846	0	0.153846	0.0769231	0.153846	0.0769231	0.153846
5	R28	0.461538	0.615385	0.461538	0.384615	0.230769	0.307692	0.0769231	0.307692	0.153846	0.384615	0	0	0	0.0769231	0.0769231	0
5	R25	0.307692	0.615385	0.307692	0.384615	0.153846	0.461538	0.153846	0.307692	0.0769231	0.153846	0	0.0769231	0	0.153846	0	0
5	R127	0.461538	0.692308	0.230769	0.153846	0.307692	0.692308	0.153846	0	0	0.384615	0.0769231	0.153846	0.0769231	0	0	0
5	R111	0.0769231	0.538462	0.461538	0.461538	0.153846	0.307692	0.153846	0.0769231	0.307692	0.153846	0	0.0769231	0	0.230769	0.153846	0
5	R90	0.461538	0.692308	0.307692	0.230769	0.153846	0.230769	0.307692	0.153846	0.153846	0.230769	0	0	0	0.0769231	0.230769	0
5	R117	0.384615	0.615385	0.153846	0.384615	0.230769	0.384615	0.307692	0.230769	0.0769231	0.0769231	0	0	0	0.0769231	0.0769231	0.0769231
5	R113	0.538462	0.692308	0.230769	0.384615	0.0769231	0.461538	0.153846	0.0769231	0.153846	0.153846	0	0	0	0	0.0769231	0.0769231
5	R118	0.538462	0.538462	0.307692	0.153846	0.153846	0.153846	0.384615	0.230769	0.307692	0.153846	0	0.0769231	0.0769231	0	0.230769	0
5	p-values (Cochran's Q)	0.0525121	0.965754	0.596089	0.542572	0.767247	0.0470649	0.167411	0.339582	0.262805	0.2699	0.43347	0.401605	0.58637	0.286942	0.265026	0.255792
6	R32	0.357143	0.5	0.428571	0.357143	0.142857	0.285714	0.428571	0.0714286	0.285714	0.214286	0	0	0	0.0714286	0	0
6	R127	0.428571	0.642857	0.214286	0.0714286	0.142857	0.785714	0.0714286	0	0.142857	0.142857	0.0714286	0.0714286	0	0	0	0.0714286
6	R120	0.142857	0.428571	0.5	0.357143	0.142857	0.0714286	0.428571	0.0714286	0.285714	0.214286	0	0.214286	0.0714286	0.142857	0.0714286	0
6	R119	0.214286	0.5	0.142857	0.357143	0.0714286	0.5	0.0714286	0.0714286	0.142857	0.142857	0.0714286	0.0714286	0	0.0714286	0.0714286	0
6	R116	0.214286	0.785714	0.285714	0.357143	0.142857	0.214286	0.214286	0.214286	0.142857	0.214286	0	0	0	0.0714286	0.214286	0
6	R115	0.357143	0.571429	0.142857	0.285714	0.214286	0.5	0.285714	0.0714286	0	0.142857	0.0714286	0	0	0.285714	0.214286	0.0714286
6	R114	0.0714286	0.642857	0.357143	0.214286	0.285714	0.428571	0.428571	0.142857	0.214286	0.0714286	0	0	0	0.0714286	0.357143	0
6	R112	0.142857	0.428571	0.214286	0.428571	0.142857	0.214286	0.285714	0.0714286	0.214286	0.214286	0.0714286	0.0714286	0	0.214286	0.142857	0.142857
6	R98	0.214286	0.642857	0.357143	0.5	0.0714286	0.214286	0.357143	0.142857	0.285714	0.0714286	0	0	0	0.0714286	0.285714	0.0714286
6	p-values (Cochran's Q)	0.119859	0.289815	0.345682	0.319503	0.761843	0.000365914	0.10876	0.647232	0.576853	0.915671	0.721427	0.10876	0.43347	0.312708	0.0465786	0.43347
7	R63	0.5	0.416667	0.166667	0.25	0	0.333333	0.166667	0.166667	0.333333	0.333333	0.0833333	0	0	0.166667	0.25	0.25
7	R127	0.416667	0.5	0.416667	0.166667	0.166667	0.833333	0.0833333	0.166667	0.166667	0.166667	0.166667	0	0	0	0.0833333	0.0833333
7	R64	0.416667	0.416667	0.333333	0.333333	0	0.25	0.166667	0.166667	0.0833333	0.0833333	0.0833333	0	0	0.0833333	0.166667	0
7	R65	0.333333	0.5	0.333333	0.166667	0.0833333	0.166667	0.166667	0.25	0	0.166667	0.0833333	0	0	0.25	0.166667	0.25
7	R77	0.25	0.833333	0	0.416667	0	0.166667	0.166667	0	0.0833333	0.166667	0.0833333	0	0.0833333	0.0833333	0.166667	0
7	R61	0.416667	0.833333	0.25	0.333333	0.166667	0.333333	0.25	0.166667	0	0.0833333	0	0	0	0	0.0833333	0
7	R78	0.166667	0.75	0.166667	0.333333	0.0833333	0.25	0.25	0.166667	0.25	0.0833333	0.0833333	0	0.0833333	0.166667	0.0833333	0.0833333
7	R76	0.25	0.583333	0.666667	0.166667	0.166667	0.0833333	0.333333	0.0833333	0.25	0	0	0	0	0.166667	0.0833333	0.0833333
7	R62	0.25	0.666667	0.416667	0.416667	0	0.25	0.25	0.166667	0.0833333	0.333333	0	0.0833333	0	0	0.0833333	0
7	p-values (Cochran's Q)	0.515216	0.056147	0.0196581	0.634787	0.298924	0.00247089	0.721427	0.833384	0.221311	0.167411	0.744677	0.43347	0.536633	0.277265	0.896466	0.0719171
8	R127	0.5	0.5	0	0.2	0.2	1	0.2	0	0.1	0.2	0	0	0	0.1	0	0
8	R79	0.4	0.7	0.2	0.5	0	0.2	0.2	0.2	0.3	0.2	0.1	0.1	0	0	0.1	0.1
8	R56	0.5	0.3	0.4	0.3	0.2	0.2	0.4	0.1	0.2	0.2	0.1	0.1	0	0.3	0	0
8	R51	0.6	0.5	0.2	0.1	0.2	0.2	0.3	0.1	0.2	0	0	0	0	0	0.1	0
8	R80	0.1	0.5	0.4	0.1	0.1	0.2	0.2	0.1	0.4	0.4	0	0.1	0.1	0.2	0.4	0.1
8	R53	0.4	0.4	0.4	0.2	0.3	0.2	0.4	0.1	0	0.1	0	0	0.1	0	0.1	0.1
8	R54	0.3	0.6	0.5	0.5	0.1	0.4	0.3	0.2	0	0.1	0.1	0	0	0.2	0.1	0.2
8	R52	0.4	0.5	0.3	0.4	0.2	0.5	0.3	0	0	0.2	0	0	0	0	0.3	0.2
8	R55	0.4	0.5	0.5	0.1	0	0.3	0.3	0.3	0.1	0.1	0	0.1	0.1	0.3	0.1	0
8	p-values (Cochran's Q)	0.233401	0.611905	0.114164	0.143155	0.390135	0.000386847	0.91705	0.43347	0.122759	0.0858645	0.58637	0.721427	0.647232	0.129748	0.164096	0.401605
9	R42	0.625	0.625	0.125	0	0	0.25	0	0	0.25	0.375	0.125	0	0.25	0	0	0.25
9	R127	0.625	0.5	0	0.25	0.125	0.625	0.25	0.125	0	0.25	0	0.125	0	0	0.125	0
9	R74	0.25	0.5	0.25	0.25	0.125	0.25	0.25	0	0.25	0	0.25	0.125	0.25	0.125	0.125	0.375
9	R44	0.25	0.375	0.5	0.375	0.125	0	0.25	0.25	0.25	0.125	0	0	0	0.125	0.125	0
9	R71	0.375	0.5	0.125	0.125	0	0.25	0.125	0.125	0.25	0	0.25	0	0.125	0.125	0.25	0.125
9	R72	0.375	0.25	0.25	0.25	0.25	0.25	0.25	0	0.125	0.5	0.125	0.125	0.125	0.25	0.125	0.25
9	R45	0.5	0.5	0.25	0.375	0	0.25	0.125	0	0.375	0.25	0	0.125	0	0	0.125	0
9	R43	0.375	0.25	0.375	0.375	0	0.375	0.125	0	0.25	0.25	0.25	0	0.125	0	0	0
9	R73	0.5	0.25	0.125	0.375	0.125	0.25	0.375	0.125	0.125	0.125	0.125	0.125	0	0.125	0.125	0.125
9	p-values (Cochran's Q)	0.583496	0.46741	0.305412	0.471538	0.618036	0.310896	0.512478	0.391302	0.818549	0.0921766	0.404006	0.814965	0.334685	0.43347	0.892397	0.11686
10	R127	0.333333	0.6	0.2	0.133333	0.2	0.933333	0.266667	0.0666667	0.0666667	0.333333	0	0	0	0.0666667	0.0666667	0.0666667
10	R5	0.4	0.733333	0.0666667	0.466667	0.266667	0.333333	0.133333	0.2	0.0666667	0.266667	0	0.0666667	0.0666667	0.0666667	0	0
10	R6	0.266667	0.733333	0.533333	0.266667	0.2	0.466667	0.333333	0.133333	0	0.133333	0	0.0666667	0	0	0.0666667	0.133333
10	R4	0.333333	0.666667	0.266667	0.333333	0.133333	0.266667	0.133333	0.0666667	0.133333	0.333333	0.0666667	0.133333	0	0	0.0666667	0
10	R2	0.133333	0.6	0.466667	0.333333	0.0666667	0.266667	0.266667	0.133333	0.333333	0.2	0	0	0	0	0.133333	0
10	R8	0.2	0.666667	0.4	0.6	0.2	0.266667	0.2	0.133333	0.2	0.0666667	0	0.133333	0.0666667	0.0666667	0.133333	0
10	R1	0.266667	0.6	0.266667	0.333333	0	0.2	0.266667	0	0.2	0.266667	0	0	0	0	0.133333	0.0666667
10	R3	0.133333	0.533333	0.4	0.466667	0.2	0.266667	0.4	0.0666667	0.333333	0.0666667	0	0.0666667	0	0.0666667	0.133333	0
10	R7	0.333333	0.4	0.4	0.466667	0.133333	0.4	0.133333	0.333333	0.2	0.2	0.2	0.0666667	0.0666667	0.2	0.133333	0
10	p-values (Cochran's Q)	0.485783	0.378471	0.137309	0.234114	0.27802	0.000772508	0.454582	0.232763	0.161115	0.254706	0.0177749	0.589354	0.647232	0.285655	0.889757	0.255792
11	R127	0.4	0.533333	0.466667	0.333333	0	0.333333	0.2	0.333333	0.0666667	0.133333	0	0.0666667	0	0	0.266667	0
11	R10	0.466667	0.6	0.533333	0.4	0.133333	0.4	0.266667	0.133333	0.0666667	0.266667	0	0	0	0	0	0
11	R15	0.266667	0.8	0.4	0.4	0.266667	0.2	0.2	0.266667	0.2	0.133333	0	0.133333	0	0.0666667	0.2	0.0666667
11	R16	0.4	0.533333	0.466667	0.333333	0	0.333333	0.2	0.333333	0.0666667	0.133333	0	0.0666667	0	0	0.266667	0
11	R14	0.333333	0.6	0.533333	0.466667	0.266667	0.2	0.266667	0.2	0.266667	0.133333	0.0666667	0	0.0666667	0.0666667	0.133333	0
11	R11	0.133333	0.866667	0.533333	0.466667	0.133333	0.2	0.266667	0.2	0.2	0.266667	0	0	0	0	0.2	0
11	R9	0.0666667	0.533333	0.133333	0.533333	0.133333	0.2	0.266667	0.133333	0	0.4	0.133333	0.133333	0	0.0666667	0	0.0666667
11	R13	0.2	0.666667	0.4	0.333333	0.133333	0.2	0.266667	0.133333	0.0666667	0.2	0	0.0666667	0	0.133333	0.133333	0
11	R12	0.333333	0.8	0.666667	0.333333	0.0666667	0.2	0.333333	0.133333	0.0666667	0.333333	0	0	0.0666667	0	0.133333	0.0666667
11	p-values (Cochran's Q)	0.124121	0.00831214	0.0677719	0.891292	0.0866293	0.697864	0.967502	0.533367	0.328681	0.256362	0.10876	0.464089	0.536633	0.473485	0.196778	0.58637
12	R22	0.5	0.5	0.285714	0.428571	0.214286	0.214286	0.214286	0.142857	0.214286	0.142857	0	0	0	0.214286	0.214286	0.142857
12	R21	0.428571	0.357143	0.428571	0.285714	0.0714286	0.214286	0.285714	0.285714	0.214286	0.0714286	0	0.142857	0	0.285714	0.214286	0
12	R20	0.214286	0.428571	0.285714	0.357143	0.142857	0.285714	0.142857	0.214286	0.214286	0.214286	0.0714286	0.142857	0.0714286	0.285714	0	0
12	R66	0.285714	0.428571	0.428571	0.285714	0.357143	0.357143	0.428571	0.285714	0.214286	0.285714	0.142857	0	0	0.214286	0.214286	0
12	R999	0.571429	0.857143	0.357143	0.142857	0.0714286	0.714286	0	0.214286	0	0.142857	0.0714286	0	0	0	0.142857	0.0714286
12	R19	0.214286	0.5	0.428571	0.357143	0.142857	0.428571	0.142857	0.142857	0.0714286	0.0714286	0	0.142857	0	0.0714286	0.142857	0.0714286
12	R69	0.357143	0.571429	0.214286	0.357143	0.0714286	0.285714	0.285714	0	0.357143	0.285714	0	0	0	0.214286	0.0714286	0.0714286
12	R67	0.357143	0.5	0.571429	0.285714	0.214286	0	0.357143	0.357143	0.5	0.0714286	0.0714286	0.0714286	0	0.0714286	0.0714286	0.214286
12	R68	0.214286	0.642857	0.357143	0.285714	0.0714286	0.357143	0.285714	0.214286	0.214286	0.0714286	0.0714286	0.0714286	0	0.0714286	0.142857	0.0714286
12	p-values (Cochran's Q)	0.201699	0.0518187	0.566748	0.814965	0.385488	0.00725445	0.11185	0.33604	0.0670285	0.392045	0.618036	0.407864	0.43347	0.262805	0.66759	0.2699
13	R105	0.6	0.533333	0.2	0.333333	0.0666667	0	0.4	0.466667	0.333333	0.2	0	0.0666667	0	0.133333	0.133333	0.0666667
13	R123	0.266667	0.466667	0.333333	0.4	0.133333	0.0666667	0.4	0.333333	0.266667	0.466667	0.0666667	0	0	0.0666667	0	0
13	R127	0.4	0.6	0.2	0.133333	0	0.866667	0.266667	0	0	0.266667	0.0666667	0	0.0666667	0	0	0.0666667
13	R121	0.333333	0.466667	0.466667	0.266667	0.133333	0.333333	0.2	0.333333	0.2	0.2	0.0666667	0	0	0.0666667	0.133333	0.0666667
13	R122	0.266667	0.266667	0.6	0.266667	0.2	0.333333	0.133333	0.0666667	0.266667	0.333333	0	0.0666667	0	0.133333	0.266667	0
13	R124	0.266667	0.666667	0.4	0.4	0.0666667	0.133333	0.4	0.2	0.2	0.2	0	0.133333	0	0.133333	0.133333	0
13	R125	0.2	0.333333	0.466667	0.266667	0.2	0.733333	0.0666667	0.2	0.0666667	0.133333	0	0.0666667	0	0.0666667	0	0.2
13	R70	0.133333	0.533333	0.333333	0.266667	0.133333	0.2	0.2	0.266667	0.133333	0.266667	0	0.2	0	0.2	0.2	0.0666667
13	R126	0.266667	0.333333	0.333333	0.133333	0.333333	0.733333	0.2	0.133333	0.0666667	0.266667	0.133333	0.0666667	0	0.0666667	0.0666667	0.2
13	p-values (Cochran's Q)	0.0696285	0.13475	0.165151	0.579378	0.301886	3.79e-09	0.093126	0.0437311	0.186992	0.473485	0.43347	0.29423	0.43347	0.759949	0.112616	0.156695
14	R127	0.307692	0.538462	0.230769	0.153846	0.0769231	0.692308	0.230769	0.153846	0	0.307692	0	0	0	0.0769231	0.0769231	0
14	R83	0.153846	0.538462	0.153846	0.153846	0	0.384615	0.153846	0.153846	0.153846	0.307692	0.230769	0.153846	0	0.0769231	0.230769	0.230769
14	R58	0.230769	0.769231	0.307692	0.307692	0	0.307692	0.153846	0.230769	0	0.307692	0.0769231	0	0.0769231	0	0.230769	0
14	R84	0.307692	0.538462	0.153846	0.307692	0.230769	0.153846	0.384615	0.153846	0.384615	0.230769	0	0	0.0769231	0	0	0.0769231
14	R81	0.230769	0.461538	0.538462	0.307692	0.0769231	0.307692	0.307692	0.153846	0.307692	0.307692	0	0	0.0769231	0.153846	0.0769231	0
14	R57	0.384615	0.538462	0.384615	0.307692	0	0.307692	0.230769	0.0769231	0	0.307692	0.0769231	0.230769	0	0.0769231	0	0
14	R82	0.384615	0.846154	0.307692	0.461538	0	0.384615	0.307692	0.153846	0	0.153846	0.0769231	0	0	0.0769231	0.153846	0
14	R59	0.461538	0.615385	0.307692	0.384615	0	0.153846	0.0769231	0.153846	0.153846	0.307692	0	0	0	0	0.153846	0.0769231
14	R60	0.230769	0.461538	0	0.307692	0.0769231	0.384615	0.153846	0.230769	0.307692	0.230769	0	0	0	0.230769	0.0769231	0
14	p-values (Cochran's Q)	0.555787	0.205311	0.0377897	0.728069	0.10876	0.0902436	0.419882	0.990433	0.00677747	0.968839	0.0423801	0.0184196	0.58637	0.388901	0.398779	0.0488188
15	R50	0.0909091	0.545455	0.454545	0.181818	0.272727	0.181818	0.636364	0.181818	0.363636	0.181818	0	0	0	0.272727	0.181818	0.272727
15	R49	0.363636	0.363636	0.363636	0	0.363636	0.545455	0.272727	0.181818	0.181818	0.181818	0	0	0	0.181818	0.181818	0.181818
15	R87	0.272727	0.545455	0.454545	0.272727	0.272727	0.272727	0.181818	0.181818	0.272727	0.0909091	0	0	0	0.181818	0.181818	0.0909091
15	R127	0.363636	0.545455	0.363636	0.272727	0.0909091	0.636364	0.0909091	0	0	0.454545	0	0.0909091	0	0	0	0.0909091
15	R86	0.454545	0.363636	0.272727	0.181818	0.0909091	0.363636	0.363636	0	0.181818	0.363636	0.0909091	0.0909091	0.0909091	0.181818	0	0.181818
15	R47	0.454545	0.545455	0.545455	0.363636	0	0.181818	0.454545	0.181818	0.272727	0.0909091	0	0	0	0.0909091	0.181818	0
15	R85	0.454545	0.545455	0.545455	0.545455	0.0909091	0.181818	0.272727	0.272727	0.0909091	0.0909091	0	0.0909091	0	0.181818	0.0909091	0.0909091
15	R48	0.454545	0.636364	0.454545	0.272727	0.0909091	0.0909091	0.181818	0.272727	0.0909091	0.272727	0	0.0909091	0.0909091	0.0909091	0.0909091	0.181818
15	R46	0.454545	0.727273	0.454545	0.272727	0.181818	0.181818	0.454545	0.272727	0.272727	0.181818	0	0	0	0.0909091	0	0
15	p-values (Cochran's Q)	0.42172	0.566613	0.806089	0.137164	0.310896	0.0190659	0.0179486	0.43347	0.319229	0.209296	0.43347	0.679201	0.536633	0.721427	0.569022	0.221311
16	R127	0.357143	0.642857	0.428571	0.0714286	0.214286	0.642857	0.0714286	0.142857	0.0714286	0.214286	0.142857	0.142857	0	0	0.0714286	0
16	R102	0.357143	0.714286	0.428571	0.5	0.0714286	0.357143	0.0714286	0.214286	0.0714286	0.285714	0	0.0714286	0	0.214286	0.214286	0.0714286
16	R107	0.285714	0.571429	0.5	0.285714	0.142857	0.142857	0.357143	0.0714286	0.285714	0.285714	0	0.0714286	0	0.142857	0.0714286	0
16	R106	0.357143	0.5	0.357143	0.285714	0.0714286	0.214286	0.214286	0.0714286	0.428571	0.0714286	0.0714286	0.142857	0.0714286	0	0.0714286	0
16	R101	0.214286	0.5	0.357143	0.428571	0.0714286	0.285714	0.285714	0.214286	0.357143	0.285714	0	0.0714286	0	0.142857	0.0714286	0.0714286
16	R103	0.428571	0.571429	0.357143	0.285714	0.142857	0.214286	0.357143	0.214286	0.285714	0.285714	0.0714286	0	0.0714286	0.0714286	0.0714286	0
16	R108	0.5	0.642857	0.214286	0.285714	0.142857	0.214286	0.214286	0.0714286	0.214286	0.357143	0	0.0714286	0	0.0714286	0.142857	0
16	R100	0.285714	0.714286	0.214286	0.357143	0.0714286	0.142857	0.357143	0.357143	0.0714286	0.214286	0	0.0714286	0	0	0.142857	0
16	R104	0.0714286	0.571429	0.357143	0.571429	0.142857	0.0714286	0.357143	0.214286	0.357143	0.0714286	0.142857	0.0714286	0	0.0714286	0.214286	0.0714286
16	p-values (Cochran's Q)	0.191735	0.816026	0.655139	0.0891568	0.938141	0.00889049	0.170248	0.469219	0.0675245	0.363823	0.213291	0.936138	0.536633	0.308759	0.789555	0.58637
17	R127	0.461538	0.538462	0.230769	0.153846	0.0769231	0.769231	0.153846	0	0	0.384615	0.0769231	0.0769231	0	0.0769231	0	0.0769231
17	R109	0.307692	0.384615	0.615385	0	0.153846	0.307692	0.0769231	0.230769	0.153846	0.461538	0	0.153846	0	0.0769231	0.230769	0.0769231
17	R110	0.0769231	0.615385	0.384615	0.230769	0.0769231	0.384615	0.230769	0.0769231	0.230769	0.307692	0.230769	0.230769	0	0.0769231	0.0769231	0.0769231
17	R88	0.307692	0.615385	0.384615	0.153846	0.153846	0.307692	0.230769	0.0769231	0.230769	0.230769	0.0769231	0.0769231	0.0769231	0.153846	0.153846	0.0769231
17	R89	0.230769	0.307692	0.384615	0.384615	0.153846	0.307692	0.230769	0	0.230769	0.0769231	0.153846	0.153846	0.153846	0	0.153846	0
17	R75	0.384615	0.384615	0.615385	0.153846	0.230769	0.461538	0.307692	0.0769231	0.0769231	0.230769	0	0	0.0769231	0.0769231	0.0769231	0
17	p-values (Cochran's Q)	0.159376	0.318911	0.29583	0.0423801	0.701129	0.147805	0.360592	0.361151	0.721427	0.195483	0.199753	0.362778	0.301886	0.977191	0.60252	0.388901
